# Supplementary material for: Novel Antischistosomal Drug Targets: Identification of Alkaloid Inhibitors of SmTGR via Integrated In Silico Methods
Source: Pathogens. 2025 Jun 15;14(6):591. doi: 10.3390/pathogens14060591 (PMC12196247; doi:10.3390/pathogens14060591)
Supplement: Supplementary file 1 [file pathogens-14-00591-s001.zip]

Archive with 2 entries (2 files):
- Supplementary Information train and test structures.xlsx
- Supplementary Information.pdf
