# Supplementary material for: Novel Antischistosomal Drug Targets: Identification of Alkaloid Inhibitors of SmTGR via Integrated In Silico Methods
Source: Pathogens. 2025 Jun 15;14(6):591. doi: 10.3390/pathogens14060591 (PMC12196247; doi:10.3390/pathogens14060591)
Supplement: Supplementary file 1 [file pathogens-14-00591-s001.zip › Supplementary Information train and test structures.xlsx]

## Sheet: Treino (RF)
Table S3: Structures of the train set and descriptors used to build the Random forest model.
PUBCHEM_COMPOUND_CID	PUBCHEM_IUPAC_CAS_NAME	RFD	NRS	VE1sign_D	SM5_X	J_Dt	SpPosA_B(m)	MATS4m	MATS2p	JGI2	JGI4	SpMax2_Bh(s)	P_VSA_MR_7	P_VSA_charge_4	P_VSA_charge_10	P_VSA_charge_11	SpDiam_AEA(ed)	C-006	C-019	H-052	SaasN	minssNH	CATS2D_03_AA	B03[N-O]	qpmax	qnmax	MDEN-13	peoe_VSA10	ATSC4p	minHother	nAtomP	nHeteroRing	P (PUBCHEM_ACTIVITY_OUTCOME=Active)	P (PUBCHEM_ACTIVITY_OUTCOME=Inactive)	Prediction (PUBCHEM_ACTIVITY_OUTCOME)	PUBCHEM_ACTIVITY_OUTCOME
1150	2-(1H-indol-3-yl)ethanamine	0.12037	0.142857	0.280079	0.145758	0.153712	0.539521	0.248762	0.296122	0.343866	0.134961	0.198475	0	0	0	0	0.3302	0.047619	0	0.0909091	0	0	0	0	0.26468	0.817289	0	0	0.52392	0.636626	0.290323	0.166667	0.008	0.992	Inactive	Inactive
1318	1,10-phenanthroline	0.154762	0.142857	0	0	0.0677354	0.669185	0.287696	0.195244	0.291429	0.322387	0.133771	0.221146	0	0	0	0.354667	0	0	0	0	0	0.1	0	0.0889699	0.989929	0	0	0.563947	0.713979	0.451613	0.333333	0.04	0.96	Inactive	Inactive
1833	2-(5-methoxy-1H-indol-3-yl)ethanamine	0.12037	0.142857	0.0824263	0.145758	0.177976	0.521859	0.223923	0.50209	0.339429	0.356022	0.204715	0	0	0.0742415	0	0.335136	0.047619	0	0.0909091	0	0	0	0	0.26468	0.601008	0	0.0931985	0.476716	0.704832	0.322581	0.166667	0.12	0.88	Inactive	Inactive
2002	2-acetamido-3-(1H-indol-3-yl)propanoic acid	0.12037	0.142857	0.135203	0.145758	0.240912	0.714655	0.277947	0.244543	0.333626	0.263781	0.893518	0	0	0	0	0.312552	0	0	0.0909091	0	0.625487	0	1	0.680823	0.626549	0	0.0979371	0.561663	0.690491	0.290323	0.166667	0.088	0.912	Inactive	Inactive
3213	5,11-dimethyl-6H-pyrido[4,3-b]carbazole	0.191176	0.142857	0.0333059	0.0985916	0.0501394	0.655278	0.174245	0.522579	0.314286	0.481218	0.170066	0.110573	0	0	0	0.463695	0	0	0	0	0	0	0	0.266143	0.827675	0	0	0.398799	0.636033	0.516129	0.333333	0.032	0.968	Inactive	Inactive
3449	9-methoxy-4-methyl-11-oxa-4-azatetracyclo[8.6.1.01,12.06,17]heptadeca-6(17),7,9,15-tetraen-14-ol	0.254902	0.142857	0.0322705	0.0744918	0.0599132	0.442949	0.420268	0.580752	0.423012	0.431544	0.198378	0.124848	0	0	0.32642	0.660715	0.0952381	0	0.0909091	0	0	0.1	0	0.379677	0.606866	0	0.0989441	0.502567	0.534795	0.258065	0.333333	0.048	0.952	Inactive	Inactive
4544	6,7-dimethoxy-3-(4-methoxy-6-methyl-7,8-dihydro-5H-[1,3]dioxolo[4,5-g]isoquinolin-5-yl)-3H-isobenzofuran-1-one	0.147727	0.285714	0.153511	0.300946	0.0813265	0.571642	0.474137	0.795502	0.343866	0.389914	0.223692	0	0	0.378438	0.652841	0.444023	0.047619	0	0.0909091	0	0	0.3	1	0.722337	0.606887	0	0.189127	0.30681	0.812359	0.354839	0.5	0.008	0.992	Inactive	Inactive
4671	N-(2-hydroxyethyl)hexadecanamide	0	0	0.129181	0	0.859616	0.039372	0.443237	0.014167	0.0377143	0.0171825	0.621847	0	0	0	0	0.0131316	0.0952381	0	0	0	0.6916	0	1	0.407417	0.764462	0	0	0.613436	0	0.0967742	0	0.072	0.928	Inactive	Inactive
5597	3,4,5-trimethoxy-N-(3-piperidinyl)benzamide	0	0.285714	0.275363	0	0.303195	0.338659	0.495865	0.521561	0.331626	0.463985	0.205423	0	0	0	0.32642	0.344411	0.0952381	0	0.181818	0	0.777862	0.2	0	0.488128	0.60709	0	0	0.507455	0.894477	0.387097	0.166667	0.768	0.232	Active	Active
5668	15-ethyl-17-hydroxy-1,11-diazapentacyclo[9.6.2.02,7.08,18.015,19]nonadeca-2,4,6,8(18)-tetraene-17-carboxylic acid methyl ester	0.342105	0.142857	0.0988128	0.0663795	0.0487001	0.44605	0.421086	0.491621	0.44	0.443042	0.617863	0	0	0	0	0.69789	0.0952381	0	0.181818	0.495895	0	0.5	1	0.765459	0.649971	0	0	0.539271	0.630407	0.290323	0.666667	0.032	0.968	Inactive	Inactive
6197	4-[(2R)-2-[(1S,3S,5S)-3,5-dimethyl-2-oxocyclohexyl]-2-hydroxyethyl]piperidine-2,6-dione	0	0.285714	0.130042	0	0.280913	0.472436	0.517401	0.228446	0.314286	0.473028	0.89233	0	0	0.0726847	0	0.151511	0	0	0.0909091	0	0.581356	0	0	0.424085	0.767976	0	0.0937453	0.60579	0	0.16129	0.166667	0.024	0.976	Inactive	Inactive
6292	2-methyl-3-(2-methylphenyl)-4-quinazolinone	0.0677083	0.285714	0.0643471	0	0.13514	0.581501	0.354278	0.350915	0.364571	0.495544	0.176931	0	0	0.0329609	0	0.417828	0	0	0	0	0	0	0	0.523371	0.967876	0	0.0944125	0.53492	0.669303	0.548387	0.166667	0.04	0.96	Inactive	Inactive
6305	(2S)-2-amino-3-(1H-indol-3-yl)propanoic acid	0.12037	0.142857	0.225287	0.145758	0.195755	0.679949	0.160924	0.2501	0.428571	0.209441	0.592501	0	0	0	0	0.311688	0	0	0.0909091	0	0	0	1	0.666311	0.625993	0	0.0979371	0.601396	0.677302	0.290323	0.166667	0.736	0.264	Active	Active
6736	3-methyl-1H-indole	0.12037	0.142857	0.0667437	0.145758	0.131278	0.621221	0.0231258	0.354767	0.414857	0.124108	0.0250352	0	0	0	0	0.29584	0	0	0	0	0	0	0	0.26468	0.817274	0	0	0.529568	0.640978	0.290323	0.166667	0.064	0.936	Inactive	Inactive
6760	4,7,8-trimethoxyfuro[2,3-b]quinoline	0.166667	0.142857	0.13422	0.214066	0.108023	0.680336	0.329275	0.854118	0.414857	0.438467	0.184969	0.110573	0	0.271267	0.32642	0.380648	0	0	0	0	0	0.2	1	0.43357	0.603268	0	0.182623	0.510206	0.853055	0.516129	0.333333	0.08	0.92	Inactive	Inactive
8366	acetic acid;1-(1H-indol-3-yl)-2-butanamine	0.12037	0.142857	0.282541	0.145758	0.180515	0.453227	0.353583	0.282581	0.339429	0.169785	0.198023	0	0	0	0	0.310815	0	0	0.181818	0	0	0	0	0.26468	0.81729	0	0	0.580737	0.619467	0.290323	0.166667	0.008	0.992	Inactive	Inactive
8421	2-(3,4-dimethoxyphenyl)ethanamine	0	0.142857	0.211309	0	0.373066	0.323995	0.313272	0.588294	0.377143	0.422935	0.191461	0	0	0	0.32642	0.240663	0.047619	0	0.0909091	0	0	0.1	0	0.255448	0.606849	0	0	0.471486	0.678765	0.258065	0	0.016	0.984	Inactive	Inactive
10140	2-[[(4R)-1-oxo-4-[(3R,5S,7R,8R,9S,10S,12S,13R,14S,17R)-3,7,12-trihydroxy-10,13-dimethyl-2,3,4,5,6,7,8,9,11,12,14,15,16,17-tetradecahydro-1H-cyclopenta[a]phenanthren-17-yl]pentyl]amino]acetic acid	0.191176	0.142857	0.707417	0.110511	0.0978092	0.366463	0.321865	0.377661	0.592653	0.570248	0.893135	0	0	0.0298146	0	0.643745	0.047619	0	0.409091	0	0.628234	0	1	0.671776	0.626216	0	0.106089	0.223312	0	0.0967742	0	0.008	0.992	Inactive	Inactive
10227	4,6,7-trimethoxyfuro[2,3-b]quinoline	0.166667	0.142857	0.17256	0.214066	0.109733	0.693353	0.276559	0.854118	0.364571	0.460824	0.186876	0.110573	0	0.240908	0.32642	0.35449	0	0	0	0	0	0.1	0	0.433288	0.603268	0	0.0931985	0.497616	0.885249	0.516129	0.333333	0.072	0.928	Inactive	Inactive
10237	(6R)-6-[(5S)-6-methyl-7,8-dihydro-5H-[1,3]dioxolo[4,5-g]isoquinolin-5-yl]-6H-furo[3,4-g][1,3]benzodioxol-8-one	0.173333	0.285714	0.0170487	0.481124	0.0463061	0.66961	0.428446	0.649755	0.304023	0.33637	0.219801	0	0	0.711771	0.652841	0.413373	0.047619	0	0.0909091	0	0	0.1	1	0.722343	0.669235	0	0.189127	0.369236	0.782462	0.354839	0.666667	0.12	0.88	Inactive	Inactive
10242	3-hydroxy-2,3-dihydro-1H-pyrrolo[2,1-b]quinazolin-9-one	0.166667	0.142857	0.0593403	0.145758	0.0846976	0.640159	0.258801	0.256848	0.414857	0.562682	0.620155	0	0	0.0329609	0	0.38987	0.047619	0	0	0	0	0.2	1	0.512065	0.779241	0	0.193357	0.628258	0.732325	0.354839	0.333333	0.088	0.912	Inactive	Inactive
11910	8-methylquinoline	0.108333	0.142857	0.0311751	0	0.124128	0.527989	0.128662	0.353852	0.377143	0.41028	0.0474739	0.110573	0	0	0	0.292528	0	0	0	0	0	0	0	0.0535123	0.986903	0	0	0.585314	0.645924	0.322581	0.166667	0.04	0.96	Inactive	Inactive
14987	[(6aR,9R)-7-methyl-6,6a,8,9-tetrahydro-4H-indolo[4,3-fg]quinolin-9-yl]methanol	0.270833	0.142857	0.210581	0.145758	0.0588478	0.524893	0.393578	0.533223	0.268571	0.433096	0.208065	0.0624239	0	0	0	0.396036	0.0952381	0	0.0909091	0	0	0	0	0.377658	0.762674	0	0	0.591212	0.49567	0.354839	0.333333	0.656	0.344	Active	Active
15548	1-[(3,4-dimethoxyphenyl)methyl]-6,7-dimethoxy-2-methyl-3,4-dihydro-1H-isoquinoline	0.0677083	0.285714	0.209702	0	0.176316	0.373995	0.29478	0.744597	0.391648	0.475369	0.18821	0	0	0	0.652841	0.324622	0.047619	0	0.181818	0	0	0.2	0	0.25562	0.606849	0	0	0.266432	0.673638	0.258065	0.166667	0	1	Inactive	Inactive
16175	2-(2-methyl-4-oxo-3-quinazolinyl)benzoic acid methyl ester	0.0677083	0.285714	0.0523693	0	0.149956	0.620575	0.343198	0.480458	0.388235	0.386968	0.892731	0	0	0.0329609	0	0.426588	0	0	0	0	0	0	0	0.714768	0.650271	0	0.0944125	0.562747	0.747041	0.645161	0.166667	0.12	0.88	Inactive	Inactive
19337	3-(1-methyl-3-pyrrolidinyl)-1H-indole	0.077381	0.285714	0.12083	0.342724	0.132088	0.510305	0.492158	0.472248	0.314286	0.205508	0.0417482	0	0	0	0	0.355102	0.0952381	0	0.136364	0	0	0	0	0.264681	0.817304	0	0	0.605704	0.605223	0.290323	0.333333	0.128	0.872	Inactive	Inactive
22652	6,7-dimethoxy-1-methyl-3,4-dihydroisoquinoline	0.108333	0.142857	0.113144	0	0.16763	0.400391	0.116213	0.714571	0.428571	0.586286	0.112657	0	0	0	0.32642	0.279172	0.047619	0	0.0909091	0	0	0.1	0	0.256402	0.606864	0	0	0.336837	0.742368	0.322581	0.166667	0.024	0.976	Inactive	Inactive
31116	(6aR,9R)-N-[(1S,2S,4R,7S)-2-hydroxy-5,8-dioxo-7-(phenylmethyl)-4-propan-2-yl-3-oxa-6,9-diazatricyclo[7.3.0.02,6]dodecan-4-yl]-7-methyl-6,6a,8,9-tetrahydro-4H-indolo[4,3-fg]quinoline-9-carboxamide	0.191176	0.428571	0.241428	0.388491	0.0559976	0.575143	0.414845	0.386865	0.418537	0.478232	0.892412	0.0624239	0	0	0	0.761806	0.0952381	0	0.363636	0	0.77414	0.5	1	0.562239	0.817314	0	0.195874	0.552429	0.608113	0.354839	0.833333	0.704	0.296	Active	Active
33625	N-[1-[2-(1H-indol-3-yl)ethyl]-4-piperidinyl]benzamide	0.0515873	0.428571	0.0747149	0.145758	0.140564	0.435103	0.340939	0.243915	0.275604	0.209856	0.207005	0	0	0	0	0.339061	0.142857	0	0.0909091	0	0.818289	0	0	0.487435	0.817289	0	0	0.479163	0.62002	0.290323	0.333333	0.144	0.856	Inactive	Inactive
34864	1-(1H-indol-3-yl)-2-(1-piperidinyl)ethanone	0.0722222	0.285714	0.221732	0.145758	0.150861	0.435991	0.533262	0.288494	0.258413	0.283235	0.202791	0	0	0	0.159788	0.378085	0.142857	0	0.181818	0	0	0.1	1	0.299751	0.817946	0	0	0.570499	0.668683	0.354839	0.333333	0.064	0.936	Inactive	Inactive
35914	6,7-dimethoxy-2-(phenylmethyl)-3,4-dihydro-1H-isoquinoline	0.0677083	0.285714	0.216019	0	0.152381	0.374897	0.381119	0.57628	0.200737	0.402898	0.14597	0	0	0	0.32642	0.299699	0.142857	0	0.0909091	0	0	0.1	0	0.255596	0.606863	0	0	0.42577	0.602656	0.258065	0.166667	0.04	0.96	Inactive	Inactive
44827	1-(5-methoxy-1H-indol-3-yl)-2-(1-piperidinyl)ethanone	0.0722222	0.285714	0.211231	0.145758	0.16273	0.438361	0.485913	0.417485	0.264	0.356271	0.211709	0	0	0.0742415	0.159788	0.381373	0.142857	0	0.181818	0	0	0.1	1	0.299754	0.601008	0	0.0931985	0.516938	0.74653	0.387097	0.333333	0.072	0.928	Inactive	Inactive
45592	2-(1H-indol-3-yl)-N-(phenylmethyl)ethanamine	0.0722222	0.285714	0.257344	0.145758	0.143923	0.488927	0.296043	0.231846	0.20254	0.0753167	0.147572	0	0	0	0	0.338939	0.0952381	0	0.0909091	0	0.898556	0	0	0.26468	0.817289	0	0	0.488498	0.603929	0.290323	0.166667	0.016	0.984	Inactive	Inactive
49719	2-ethyl-3,4-dihydro-1H-isoquinoline	0.108333	0.142857	0.149057	0	0.136619	0.23842	0.218424	0.409234	0.255126	0.535407	0	0	0	0	0	0.224457	0.142857	0	0.227273	0	0	0	0	0	0.917258	0	0	0.446423	0.553984	0.193548	0.166667	0.08	0.92	Inactive	Inactive
54308	2-(tert-butylamino)-1-(1H-indol-3-yl)ethanone	0.12037	0.142857	0.281584	0.145758	0.222098	0.545979	0.679842	0.420078	0.391648	0.379428	0.202851	0	0	0	0.159788	0.347553	0.047619	0	0.409091	0	0.826588	0	1	0.29926	0.817946	0	0	0.699096	0.673412	0.354839	0.166667	0.104	0.896	Inactive	Inactive
54445	(1S,6S,7R,8R,8aR)-1,2,3,5,6,7,8,8a-octahydroindolizine-1,6,7,8-tetrol	0.12037	0.142857	0.0463533	0.145758	0.16936	0.5164	0.402845	0.204251	0.529796	0.611812	0.62004	0	0	0	0	0.297634	0.0952381	0	0	0	0	0.5	1	0.379148	0.769542	0	0.197888	0.524623	0	0	0.333333	0.08	0.92	Inactive	Inactive
56375	2-(diethylamino)-1-(1H-indol-3-yl)ethanone	0.12037	0.142857	0.254497	0.145758	0.224884	0.477021	0.371446	0.403015	0.377143	0.287981	0.202783	0	0	0	0.159788	0.347981	0.142857	0	0.272727	0	0	0.1	1	0.29975	0.817946	0	0	0.43465	0.672244	0.354839	0.166667	0.136	0.864	Inactive	Inactive
63118	3-(2,3-dimethylphenyl)-2-methyl-4-quinazolinone	0.0677083	0.285714	0.0397101	0	0.142105	0.567791	0.265372	0.451524	0.424286	0.495232	0.176463	0	0	0.0329609	0	0.422714	0	0	0	0	0	0	0	0.523371	0.967876	0	0.0944125	0.411421	0.629736	0.548387	0.166667	0.016	0.984	Inactive	Inactive
63382	3-(2,4-dimethylphenyl)-2-methyl-4-quinazolinone	0.0677083	0.285714	0.11761	0	0.143665	0.574003	0.420772	0.451524	0.377143	0.523261	0.17648	0	0	0.0329609	0	0.417408	0	0	0	0	0	0	0	0.523371	0.967876	0	0.0944125	0.560393	0.63356	0.548387	0.166667	0.064	0.936	Inactive	Inactive
64796	3,4-dihydro-1H-quinolin-2-one	0.108333	0.142857	0.0403875	0	0.124997	0.550593	0.163936	0.127521	0.282857	0.646277	0.146052	0	0	0	0	0.22229	0	0	0	0	0.726132	0	0	0.419002	0.872637	0	0	0.545499	0.640978	0.290323	0.166667	0.016	0.984	Inactive	Inactive
64961	9H-pyrido[3,4-b]indole	0.166667	0.142857	0	0.0985916	0.0705099	0.714484	0.231657	0.199175	0.242449	0.104384	0.120857	0.110573	0	0	0	0.364958	0	0	0	0	0	0	0	0.266234	0.829202	0	0	0.553708	0.669757	0.419355	0.333333	0.048	0.952	Inactive	Inactive
65614	N-(1-phenylpropan-2-yl)formamide	0	0.142857	0.171556	0	0.362957	0.42076	0.526018	0.246004	0.134694	0.2165	0.146575	0	0	0.166667	0	0.0785503	0	0	0.227273	0	0.698454	0	0	0.374435	0.824716	0	0	0.577732	0.608225	0.193548	0	0.056	0.944	Inactive	Inactive
66721	3-hydroxy-N-(4-methoxyphenyl)-2-naphthalenecarboxamide	0.0677083	0.285714	0.286085	0	0.162778	0.636223	0.321231	0.35482	0.314286	0.479883	0.625241	0	0	0.0742415	0	0.301764	0	0	0	0	0.710592	0	0	0.589736	0.583522	0	0.186397	0.465526	0.702978	0.677419	0	0.008	0.992	Inactive	Inactive
67318	2-(3,4-dimethoxyphenyl)-N-[2-(3,4-dimethoxyphenyl)ethyl]acetamide	0	0.285714	0.0421191	0	0.305838	0.433631	0.289099	0.611381	0.328653	0.324952	0.199507	0	0	0	0.652841	0.189863	0.047619	0	0.0909091	0	0.753878	0.2	0	0.418362	0.606849	0	0	0.306148	0.712234	0.258065	0	0.008	0.992	Inactive	Inactive
67472	4,7-phenanthroline	0.154762	0.142857	0	0	0.0677354	0.668943	0.131464	0.195244	0.291429	0.322387	0.14708	0.221146	0	0	0	0.354667	0	0	0	0	0	0	0	0.0535119	0.986513	0	0	0.534824	0.713979	0.451613	0.333333	0.024	0.976	Inactive	Inactive
67476	pyrrolo[1,2-a]quinoxaline	0.166667	0.142857	0.0759242	0.214066	0.071619	0.751797	0.229281	0.118384	0.314286	0.305481	0.0971519	0.110573	0	0	0	0.353506	0	0	0	0	0	0.1	0	0.0655636	0.893274	0	0	0.582212	0.691723	0.419355	0.333333	0.056	0.944	Inactive	Inactive
68261	2,3-dihydro-1H-pyrrolo[2,1-b]quinazolin-9-one	0.166667	0.142857	0.0753825	0.214066	0.0788802	0.586252	0.31525	0.255624	0.336149	0.512544	0.17022	0	0	0.0329609	0	0.370244	0.047619	0	0.0909091	0	0	0	0	0.511902	0.920365	0	0.0944125	0.617412	0.710523	0.354839	0.333333	0.056	0.944	Inactive	Inactive
69089	2-methyl-1H-quinolin-4-one	0.108333	0.142857	0.00529552	0	0.136171	0.589851	0.500463	0.233317	0.314286	0.527933	0.15054	0.199228	0	0	0.159788	0.297246	0	0.25	0.136364	0	0.805822	0	0	0.32697	0.821171	0	0	0.564502	0.715166	0.354839	0.166667	0.04	0.96	Inactive	Inactive
70547	N-[2-(1H-indol-3-yl)ethyl]acetamide	0.12037	0.142857	0.410933	0.145758	0.184934	0.591016	0.208181	0.282695	0.314286	0.0776895	0.206751	0	0	0	0	0.309142	0.047619	0	0.0909091	0	0.719632	0	0	0.399327	0.81729	0	0	0.500713	0.651543	0.290323	0.166667	0	1	Inactive	Inactive
72323	2,9,10-trimethoxy-5,6-dihydroisoquinolino[2,1-b]isoquinolin-7-ium-3-ol	0.180556	0.142857	0.00359575	0	0.066292	0.537218	0.241394	0.724928	0.400139	0.498093	0.217152	0.0125101	0.0241058	0.5	0.83679	0.347365	0.047619	0	0.0909091	0.572288	0	0.2	0	0.590083	0.587861	0	0	0.326275	0.743502	0.645161	0.333333	0.056	0.944	Inactive	Inactive
72512	9-methoxy-5,11-dimethyl-6H-pyrido[4,3-b]carbazole	0.191176	0.142857	0.181765	0.0985916	0.058079	0.629681	0.157093	0.681648	0.314286	0.485024	0.178206	0.110573	0	0.0742415	0	0.463915	0	0	0	0	0	0	0	0.266143	0.601008	0	0.0931985	0.359191	0.64566	0.548387	0.333333	0.08	0.92	Inactive	Inactive
72616	6,7-dimethoxy-12-methyl-16,18-dioxa-12-azatetracyclo[12.7.0.04,9.015,19]heneicosa-1(14),4,6,8,15(19),20-hexaen-3-one	0.154762	0.142857	0.0947475	0.214066	0.0568733	0.516145	0.411015	0.728153	0.372757	0.361196	0.21394	0	0	0.333333	0.812629	0.322295	0.0952381	0	0.0909091	0	0	0.1	0	0.438716	0.606864	0	0	0.394759	0.740505	0.322581	0.333333	0.016	0.984	Inactive	Inactive
73453	(6aR,9R)-N-[(1S,2S,4R,7S)-2-hydroxy-5,8-dioxo-4,7-di(propan-2-yl)-3-oxa-6,9-diazatricyclo[7.3.0.02,6]dodecan-4-yl]-7-methyl-6,6a,8,9-tetrahydro-4H-indolo[4,3-fg]quinoline-9-carboxamide	0.232143	0.285714	0.295075	0.388491	0.0637615	0.559565	0.468937	0.446561	0.466466	0.517265	0.892411	0.0624239	0	0	0	0.694142	0.0952381	0	0.318182	0	0.76772	0.5	1	0.562236	0.817314	0	0.195874	0.681637	0.600991	0.354839	0.833333	0.936	0.064	Active	Active
73549	indolo[2,1-b]quinazoline-6,12-dione	0.191176	0.142857	0.0690036	0.0663795	0.0497588	0.728213	0.443323	0.156067	0.314286	0.401149	0.891487	0	0	0	0.0724603	0.469725	0	0	0	0	0	0.2	1	0.524244	0.941003	0	0	0.579	0.761051	0.612903	0.333333	0.184	0.816	Inactive	Inactive
74592	1-ethyl-2-benzo[cd]indolone	0.270833	0.142857	0.104432	0.0663795	0.0959313	0.614084	0.188011	0.430014	0.354514	0.266046	0.182295	0	0	0	0	0.430046	0.047619	0	0.136364	0	0	0	0	0.50615	0.901618	0	0	0.486418	0.67763	0.419355	0.166667	0.64	0.36	Active	Active
78443	N-(4-ethoxyphenyl)-3-hydroxy-2-naphthalenecarboxamide	0.0677083	0.285714	0.338078	0	0.168194	0.61709	0.336035	0.263708	0.299496	0.439071	0.625242	0	0	0.0742415	0	0.323294	0.047619	0	0.136364	0	0.71523	0	0	0.589736	0.583522	0	0.186397	0.477685	0.701395	0.677419	0	0.048	0.952	Inactive	Inactive
84029	(3R,4S,5S,6R,7R,9R,11R,12R,13S,14R)-6-[[(2S,3R,4S,6R)-4-(dimethylamino)-3-hydroxy-6-methyl-2-oxanyl]oxy]-14-ethyl-12,13-dihydroxy-4-[[(2R,4R,5S,6S)-5-hydroxy-4-methoxy-4,6-dimethyl-2-oxanyl]oxy]-7-methoxy-3,5,7,9,11,13-hexamethyl-oxacyclotetradecane-2,10-dione	0	0.428571	0.0496087	0	0.248351	0.33512	0.341893	0.418598	0.66568	0.414005	0.892279	0	0	0.0726847	0.0223841	0.560352	0	0	0.863636	0	0	0.8	1	0.642615	0.660351	0	0.48137	0.610855	0	0.0967742	0.5	0.152	0.848	Inactive	Inactive
89047	7,8-dihydro-6H-[1,3]dioxolo[4,5-g]isoquinolin-5-one	0.166667	0.142857	0.00488827	0.214066	0.0779947	0.635681	0.179686	0.513482	0.336149	0.56489	0.213071	0	0	0.333333	0.32642	0.278094	0.047619	0	0.0909091	0	0.719221	0	0	0.487918	0.669235	0	0	0.466299	0.813588	0.354839	0.333333	0.032	0.968	Inactive	Inactive
92732	5-[(6,7-dimethoxy-2-methyl-3,4-dihydro-1H-isoquinolin-1-yl)methyl]-2-methoxyphenol	0.0677083	0.285714	0.251846	0	0.17132	0.421682	0.290045	0.679301	0.406917	0.487938	0.194682	0	0	0	0.489631	0.321776	0.047619	0	0.181818	0	0	0.2	0	0.590083	0.58786	0	0	0.302336	0.683529	0.258065	0.166667	0	1	Inactive	Inactive
96998	1,4-dimethyl-9H-carbazole	0.166667	0.142857	0.0679054	0.0985916	0.0826961	0.635359	0.226475	0.457327	0.354514	0.510493	0.0883765	0	0	0	0	0.425226	0	0	0	0	0	0	0	0.266143	0.827651	0	0	0.535968	0.5934	0.419355	0.166667	0.056	0.944	Inactive	Inactive
97908	2-amino-3-(5-phenylmethoxy-1H-indol-3-yl)propanoic acid	0.0722222	0.285714	0.207761	0.145758	0.17215	0.631864	0.25727	0.25456	0.299496	0.29867	0.592504	0	0	0.139265	0	0.346704	0.047619	0	0.0909091	0	0	0	1	0.666311	0.613422	0	0.298232	0.585343	0.668761	0.322581	0.166667	0.824	0.176	Active	Active
98348	4-[(6,7-dimethoxy-2-methyl-3,4-dihydro-1H-isoquinolin-1-yl)methyl]phenol	0.0677083	0.285714	0.2589	0	0.16032	0.42239	0.30864	0.600488	0.371755	0.530575	0.19437	0	0	0	0.32642	0.321678	0.047619	0	0.181818	0	0	0.1	0	0.589657	0.58226	0	0.0931985	0.341546	0.655041	0.258065	0.166667	0.056	0.944	Inactive	Inactive
98363	1-methyl-2'-oxo-4-spiro[1,4a,5,5a,7,8,10,10a-octahydropyrano[3,4-f]indolizine-6,3'-1H-indole]carboxylic acid methyl ester	0.154762	0.142857	0.111406	0.180266	0.0735378	0.50023	0.299156	0.491582	0.502857	0.33748	0.892998	0	0	0.166667	0	0.748566	0.0952381	0	0.318182	0	0.796066	0	0	0.707483	0.599979	0	0	0.397262	0.625278	0.290323	0.666667	0.04	0.96	Inactive	Inactive
98570	7,8-dimethoxy-11-methyl-17,19-dioxa-11-azatetracyclo[12.7.0.04,9.016,20]heneicosa-1(21),4(9),5,7,14,16(20)-hexaen-2-one	0.154762	0.142857	0.00883023	0.214066	0.0562567	0.504085	0.411015	0.728153	0.372757	0.368743	0.213732	0	0	0.333333	0.812629	0.32176	0.0952381	0	0.0909091	0	0	0.1	0	0.438681	0.606865	0	0	0.394759	0.734174	0.322581	0.333333	0.024	0.976	Inactive	Inactive
98965	7-methyl-6,6a,8,9-tetrahydro-4H-indolo[4,3-fg]quinoline-9-carboxylic acid methyl ester	0.270833	0.142857	0.295195	0.145758	0.0686226	0.562216	0.293989	0.629109	0.35619	0.406919	0.208164	0.0624239	0	0	0	0.398497	0.047619	0	0.0909091	0	0	0	0	0.64826	0.645319	0	0	0.581462	0.610018	0.354839	0.333333	0.688	0.312	Active	Active
100640	9-phenoxyacridine	0.108333	0.285714	0.37441	0	0.0784333	0.644357	0.428023	0.0591353	0.177143	0.342734	0.162334	0.110573	0	0.148483	0	0.416682	0	0	0	0	0	0	0	0.216908	0.665843	0	0.186397	0.674523	0.692503	0.677419	0.166667	0.856	0.144	Active	Active
101744	(R)-[(2S,4S,5R)-5-ethenyl-1-azabicyclo[2.2.2]octan-2-yl]-(4-quinolinyl)methanol	0.240741	0.285714	0.0672626	0	0.116803	0.408703	0.385341	0.287021	0.35619	0.344187	0.209937	0.172997	0	0	0	0.384384	0.0952381	0	0.227273	0	0	0.1	1	0.379911	0.776776	0	0	0.446079	0.441109	0.322581	0.166667	0.072	0.928	Inactive	Inactive
105008	(1S,2R,5S,7R,11S,14S)-11-hydroxy-7-(2-hydroxypropan-2-yl)-1,2-dimethyl-6-oxa-23-azahexacyclo[12.10.0.02,11.05,10.016,24.017,22]tetracosa-9,16(24),17,19,21-pentaen-8-one	0.225694	0.142857	0.170272	0.168844	0.026455	0.514823	0.286619	0.463507	0.673469	0.494921	0.620191	0.0624239	0	0	0.159788	0.954974	0	0	0.454545	0	0	0.2	0	0.380755	0.775969	0	0.0989441	0.345352	0.579624	0.290323	0.333333	0.032	0.968	Inactive	Inactive
107544	(2S)-2-amino-3-(4-hydroxyphenyl)-N-(2-naphthalenyl)propanamide	0.0677083	0.285714	0.136098	0	0.175393	0.582175	0.338664	0.17231	0.299496	0.479062	0.625908	0	0	0	0	0.226113	0	0	0.0909091	0	0.734166	0	1	0.589657	0.58226	0	0.0931985	0.567726	0.666183	0.419355	0	0.072	0.928	Inactive	Inactive
119040	(1R,4R,5R,6R,16R)-5,6-dihydroxy-5,6-dimethyl-4-propan-2-yl-2,8-dioxa-13-azatricyclo[8.5.1.013,16]hexadec-10-ene-3,7-dione	0.203125	0.142857	0.1182	0.279652	0.119586	0.534349	0.447848	0.422962	0.688505	0.268562	0.893641	0.0624239	0	0.0650234	0	0.730736	0.142857	0	0.272727	0	0	0.4	1	0.717703	0.658757	0	0.296832	0.493452	0.618647	0.0967742	0.5	0.024	0.976	Inactive	Inactive
139031	N-(4-methoxyphenyl)benzamide	0	0.285714	0.0863264	0	0.261188	0.506564	0.260359	0.298713	0.270559	0.351332	0.180561	0	0	0.0742415	0	0.22032	0	0	0	0	0.724612	0	0	0.497867	0.600978	0	0.0931985	0.527693	0.696793	0.516129	0	0.024	0.976	Inactive	Inactive
147354	1-(1,3-benzodioxol-5-yl)-3-(1-piperidinyl)-1-propanone	0.0722222	0.285714	0.21943	0.214066	0.158717	0.370025	0.375388	0.345468	0.296327	0.268624	0.214728	0	0	0.333333	0.486208	0.271817	0.142857	0	0.181818	0	0	0	0	0.43868	0.669221	0	0	0.543467	0.768592	0.322581	0.333333	0.656	0.344	Active	Active
149110	1-methyl-2,3,4,9-tetrahydropyrido[3,4-b]indole-1-carboxylic acid methyl ester	0.166667	0.142857	0.0256727	0.0985916	0.106663	0.544592	0.117058	0.522644	0.565714	0.326836	0.20364	0	0	0	0	0.64169	0.047619	0	0.227273	0	0.83852	0	1	0.694338	0.647098	0	0	0.546879	0.655747	0.290323	0.333333	0.104	0.896	Inactive	Inactive
151186	6,7-dimethoxy-1-phenyl-1,2,3,4-tetrahydroisoquinoline	0.0677083	0.285714	0.0715313	0	0.143553	0.38759	0.329682	0.529191	0.314286	0.334429	0.144842	0	0	0	0.32642	0.388388	0.047619	0	0.0909091	0	0.922554	0.1	0	0.255645	0.606863	0	0	0.429388	0.628066	0.258065	0.166667	0.072	0.928	Inactive	Inactive
160876	16,17-dimethoxy-5,7-dioxa-1-azoniapentacyclo[11.8.0.03,11.04,8.014,19]heneicosa-1(13),2,4(8),9,11,14,16,18-octaene	0.206349	0.142857	0.0519634	0.214066	0.0338015	0.587871	0.225691	0.726354	0.337674	0.459714	0.192518	0.0125101	0.0241058	0.833333	1	0.346743	0.047619	0	0.0909091	0.589085	0	0.1	0	0.438763	0.606864	0	0	0.326839	0.745206	0.645161	0.5	0.048	0.952	Inactive	Inactive
161091	2-phenyl-1H-quinolin-4-one	0.0677083	0.285714	0.166199	0	0.125545	0.571645	0.374172	0.0850765	0.275604	0.347005	0.1663	0.199228	0	0	0.159788	0.337418	0	0.25	0	0	0.845315	0	0	0.327845	0.827566	0	0	0.588464	0.683018	0.548387	0.166667	0.08	0.92	Inactive	Inactive
177267	13-[(2R,3R,4R,5R)-3,4-dihydroxy-5-(hydroxymethyl)-2-pyrrolidinyl]-1-hydroxy-4-tridecanone	0	0.142857	0.333453	0.0985916	0.443893	0.251235	0.377174	0.0534577	0.331626	0.208714	0.633457	0	0	0.0726847	0	0.385561	0.0952381	0	0.181818	0	0.794478	0.1	1	0.379037	0.761698	0	0.0937453	0.582382	0	0.0645161	0.166667	0.072	0.928	Inactive	Inactive
179485	1-ethenyl-4-methoxy-9H-pyrido[3,4-b]indole	0.166667	0.142857	0.0170538	0.0985916	0.0942303	0.678441	0.288257	0.480573	0.314286	0.396652	0.145722	0.172997	0	0.0742415	0	0.432296	0	0	0	0	0	0.1	1	0.266282	0.604504	0	0.0931985	0.505013	0.692165	0.516129	0.333333	0.168	0.832	Inactive	Inactive
220522	10,11-dimethoxy-4a,5,5a,7,8,13a,15,15a,15b,16-decahydro-2H-4,6-methanoindolo[3,2,1-ij]oxepino[2,3,4-de]pyrrolo[2,3-h]quinolin-14-one;2-formamido-4-methylpentanoic acid	0.496528	0.142857	0.376393	0.157341	0.0132439	0.468386	0.342583	0.567852	0.340752	0.350329	0.196657	0.0624239	0	0	0.32642	0.739754	0.142857	0	0.181818	0	0	0.1	0	0.431878	0.606866	0	0	0.307974	0.52469	0.354839	0.833333	0.008	0.992	Inactive	Inactive
232439	N-[(1-hydroxy-3-methylcyclohexyl)methyl]acetamide	0	0.142857	0.280697	0	0.397172	0.293355	0.479211	0.215949	0.398095	0.59022	0.618946	0	0	0	0	0.375079	0.047619	0	0.181818	0	0.691752	0	1	0.399521	0.774819	0	0	0.616538	0	0.0967742	0	0.04	0.96	Inactive	Inactive
234540	(5-oxido-2,3,4,6,7,8,9,9a-octahydro-1H-quinolizin-5-ium-4-yl)methanol	0.108333	0.142857	0.081045	0	0.148066	0.139705	0.244708	0.157006	0.641143	0.389241	0.621629	0	0	0	0	0.624736	0.0952381	0	0.363636	0	0	0.1	1	0.378287	0.379553	0	0.0979371	0.497982	0	0.0645161	0.333333	0.072	0.928	Inactive	Inactive
242436	N-[(8S)-5-hydroxy-13,14,15-trimethoxy-8-tricyclo[9.4.0.02,7]pentadeca-1(15),2(7),3,5,11,13-hexaenyl]acetamide	0.144444	0.142857	0.0980978	0	0.126032	0.511301	0.435601	0.639687	0.339429	0.415347	0.625859	0	0	0	0.32642	0.407068	0	0	0.0909091	0	0.767417	0.2	0	0.589657	0.582276	0	0.0931985	0.424368	0.764535	0.516129	0	0.064	0.936	Inactive	Inactive
244898	N-[(10S,12R,16S)-3,4,5,14-tetramethoxy-13-oxo-10-tetracyclo[9.5.0.02,7.012,16]hexadeca-1(11),2,4,6,14-pentaenyl]acetamide	0.203125	0.142857	0.0372933	0.0985916	0.096449	0.524544	0.40179	0.690213	0.303354	0.452774	0.892511	0.0969644	0	0	0.489631	0.502432	0	0.25	0.0909091	0	0.780572	0.3	0	0.400426	0.606136	0	0	0.427759	0.741353	0.354839	0	0.104	0.896	Inactive	Inactive
248507	1,10-dimethoxy-6-methyl-5,6,6a,7-tetrahydro-4H-dibenzo[de,g]quinoline-2,9-diol	0.254902	0.142857	0.277888	0	0.0697623	0.500532	0.385956	0.719826	0.363345	0.516536	0.62472	0	0	0	0.32642	0.435777	0.047619	0	0.181818	0	0	0.2	0	0.590083	0.587861	0	0	0.389308	0.743717	0.516129	0.166667	0.032	0.968	Inactive	Inactive
248507	1,10-dimethoxy-6-methyl-5,6,6a,7-tetrahydro-4H-dibenzo[de,g]quinoline-2,9-diol	0.254902	0.142857	0.277888	0	0.0697623	0.500532	0.385956	0.719826	0.363345	0.516536	0.62472	0	0	0	0.32642	0.435777	0.047619	0	0.181818	0	0	0.2	0	0.590083	0.587861	0	0	0.389308	0.743717	0.516129	0.166667	0.032	0.968	Inactive	Inactive
253793	(1R,16R)-10,25-dimethoxy-15,30-dimethyl-7,23-dioxa-15,30-diazaheptacyclo[22.6.2.23,6.18,12.118,22.027,31.016,34]hexatriaconta-3(36),4,6(35),8(34),9,11,18(33),19,21,24,26,31-dodecaene-9,21-diol	0.361111	0.142857	0.0552754	0	0.0167018	0.502003	0.399634	0.521865	0.321081	0.424981	0.62469	0	0	0.0742415	0.816051	0.391031	0.0952381	0	0.363636	0	0	0.4	0	0.59037	0.587872	0	0.0931985	0.289793	0.68074	0.483871	0.333333	0.08	0.92	Inactive	Inactive
253834	7-methoxy-1-methyl-2-phenyl-4-quinolinone	0.0677083	0.285714	0.0860269	0	0.147311	0.522438	0.24356	0.536056	0.346728	0.465646	0.178837	0.0805837	0	0.0742415	0.159788	0.418017	0	0.25	0	0	0	0	0	0.327883	0.601084	0	0.0931985	0.434989	0.673599	0.580645	0.166667	0.016	0.984	Inactive	Inactive
266124	acetic acid [(5-ethenyl-1-azabicyclo[2.2.2]octan-2-yl)-(6-methoxy-4-quinolinyl)methyl] ester	0.240741	0.285714	0.033918	0	0.149451	0.460037	0.402104	0.40173	0.302591	0.334278	0.220436	0.172997	0	0.0742415	0	0.366212	0.0952381	0	0.227273	0	0	0.1	1	0.621537	0.601008	0	0.192143	0.422839	0.460654	0.354839	0.166667	0.176	0.824	Inactive	Inactive
266598	4,7-dimethoxy-2,3-dimethyl-1H-indole	0.12037	0.142857	0.099442	0.0985916	0.190177	0.515478	0.153048	0.761709	0.467329	0.534755	0.105107	0	0	0.148483	0	0.391024	0	0	0	0	0	0	1	0.265591	0.602052	0	0.186397	0.393336	0.780055	0.354839	0.166667	0.792	0.208	Active	Active
275196	(3S)-6,7-dimethoxy-3-[(5R)-4-methoxy-6-methyl-7,8-dihydro-5H-[1,3]dioxolo[4,5-g]isoquinolin-5-yl]-3H-isobenzofuran-1-one	0.147727	0.285714	0.153511	0.300946	0.0813265	0.571642	0.474137	0.795502	0.343866	0.389914	0.223692	0	0	0.378438	0.652841	0.444023	0.047619	0	0.0909091	0	0	0.3	1	0.722337	0.606887	0	0.189127	0.30681	0.812359	0.354839	0.5	0.008	0.992	Inactive	Inactive
281691	1-[(4-hydroxyphenyl)methyl]-6-methoxy-1,2,3,4-tetrahydroisoquinolin-7-ol	0.0677083	0.285714	0.239801	0	0.148182	0.48004	0.298868	0.376672	0.33	0.482256	0.624966	0	0	0	0.16321	0.284909	0.047619	0	0.181818	0	0.898013	0.1	0	0.590083	0.58226	0	0.0931985	0.403015	0.669329	0.258065	0.166667	0.024	0.976	Inactive	Inactive
282399	1-cyclohexyl-2-azetidinecarboxylic acid	0	0.285714	0.0122753	0	0.242118	0.264415	0.392791	0.0988073	0.343866	0.484811	0.59244	0	0	0	0	0.374911	0.047619	0	0.181818	0	0	0.2	1	0.666683	0.625997	0	0.0979371	0.573878	0	0.0967742	0.166667	0.08	0.92	Inactive	Inactive
284998	4,5,14,15,16-pentamethoxy-10-azatetracyclo[7.7.1.02,7.013,17]heptadeca-1(16),2,4,6,9,11,13(17),14-octaen-8-one	0.254902	0.142857	0.232033	0	0.0841853	0.579359	0.436927	1	0.368944	0.482775	0.230456	0.110573	0	0.0390327	0.652841	0.472137	0	0	0	0	0	0.4	1	0.385556	0.606881	0	0.0922975	0.385691	0.889374	0.741935	0.166667	0.144	0.856	Inactive	Inactive
286421	4-oxo-1-(phenylmethyl)-3-quinolinecarboxylic acid	0.0677083	0.285714	0.368499	0	0.147624	0.641805	0.486282	0.265597	0.282857	0.362773	0.891401	0	0	0.0451045	0	0.416333	0.047619	0	0	0	0	0	0	0.717421	0.630039	0	0.0901825	0.635713	0.675797	0.451613	0.166667	0.176	0.824	Inactive	Inactive
288409	N-[2-(3,4-dimethoxyphenyl)ethyl]-2-phenylacetamide	0	0.285714	0.14255	0	0.282849	0.434658	0.344416	0.428033	0.227586	0.282274	0.195905	0	0	0	0.32642	0.248808	0.047619	0	0.0909091	0	0.755419	0.1	0	0.418358	0.606849	0	0	0.392518	0.661483	0.258065	0	0.008	0.992	Inactive	Inactive
292946	2-methyl-1H-benzo[h]quinolin-4-one	0.154762	0.142857	0.0303894	0	0.0796787	0.633563	0.440771	0.297249	0.333626	0.454321	0.186887	0.199228	0	0	0.159788	0.378602	0	0.25	0.136364	0	0.842634	0	0	0.327019	0.821925	0	0	0.54862	0.677454	0.483871	0.166667	0.144	0.856	Inactive	Inactive
299335	2-(1,3-benzodioxol-5-yl)-N-[2-(3,4-dimethoxyphenyl)ethyl]acetamide	0.0722222	0.285714	0.0237997	0.214066	0.187675	0.514512	0.288642	0.53787	0.272381	0.279409	0.216703	0	0	0.333333	0.652841	0.196867	0.047619	0	0.0909091	0	0.7543	0.1	0	0.43868	0.606849	0	0	0.359727	0.714341	0.258065	0.166667	0.072	0.928	Inactive	Inactive
303906	6,7-dimethoxy-2-methyl-3,4-dihydroisoquinolin-1-one	0.108333	0.142857	0.0987267	0	0.179811	0.460882	0.203434	0.810017	0.502857	0.61988	0.191029	0	0	0	0.32642	0.304543	0.047619	0	0.0909091	0	0	0.1	0	0.493788	0.606864	0	0	0.42181	0.789452	0.354839	0.166667	0.016	0.984	Inactive	Inactive
303908	2-(3,4-dimethoxyphenyl)-1-(1-hydroxy-6,7-dimethoxy-3,4-dihydro-1H-isoquinolin-2-yl)ethanone	0.0677083	0.285714	0.186179	0	0.195931	0.476036	0.254705	0.691549	0.422041	0.451251	0.620124	0	0	0	0.652841	0.33239	0.047619	0	0.0909091	0	0	0.2	0	0.43036	0.606849	0	0	0.21364	0.766844	0.258065	0.166667	0.016	0.984	Inactive	Inactive
317405	4-[(6,7-dimethoxy-1,2,3,4-tetrahydroisoquinolin-1-yl)methyl]phenol	0.0677083	0.285714	0.264228	0	0.154045	0.432558	0.297755	0.492014	0.314286	0.465646	0.194826	0	0	0	0.32642	0.289688	0.047619	0	0.181818	0	0.918515	0.1	0	0.589657	0.58226	0	0.0931985	0.360253	0.664933	0.258065	0.166667	0.016	0.984	Inactive	Inactive
317578	N-[2-(3,4-dimethoxyphenyl)ethyl]-3,4-dimethoxybenzamide	0	0.285714	0.0671595	0	0.306895	0.441747	0.198844	0.659357	0.432605	0.352398	0.198803	0	0	0	0.652841	0.207039	0.047619	0	0.0909091	0	0.745181	0.2	0	0.487242	0.606849	0	0	0.324738	0.72193	0.354839	0	0	1	Inactive	Inactive
321423	N-(4-methoxyphenyl)-1,3-benzodioxole-5-carboxamide	0.0722222	0.285714	0.204248	0.214066	0.169196	0.603393	0.153315	0.487296	0.314286	0.413269	0.215307	0	0	0.407575	0.32642	0.210805	0	0	0	0	0.723277	0	0	0.49817	0.600978	0	0.0931985	0.487587	0.81553	0.580645	0.166667	0.04	0.96	Inactive	Inactive
323487	2,6-dimethyl-4-(3-pyridinyl)pyridine-3,5-dicarboxylic acid diethyl ester	0	0.285714	0	0	0.329954	0.557575	0.508159	0.555046	0.343866	0.381153	0.893642	0.221146	0	0	0	0.492036	0.0952381	0	0.272727	0	0	0	0	0.716279	0.655124	0	0	0.520825	0.798311	0.580645	0.333333	0.088	0.912	Inactive	Inactive
326784	1,1-dimethyl-2,3,4,9-tetrahydropyrido[3,4-b]indole-3-carboxylic acid	0.166667	0.142857	0.0573896	0.0985916	0.103687	0.610532	0.303432	0.378792	0.444055	0.589297	0.592445	0	0	0	0	0.543618	0	0	0.363636	0	0.818178	0	1	0.666904	0.626001	0	0.0979371	0.652239	0.652876	0.290323	0.333333	0.872	0.128	Active	Active
328042	16,17-dimethoxy-13-oxido-5,7-dioxa-13-azoniapentacyclo[11.8.0.02,10.04,8.015,20]heneicosa-2,4(8),9,15(20),16,18-hexaene	0.206349	0.142857	0.0212726	0.214066	0.036648	0.522049	0.241097	0.642809	0.434534	0.568419	0.215629	0	0	0.529815	0.652841	0.544093	0.0952381	0	0.181818	0	0	0.1	0	0.43868	0.379921	0	0.204026	0.272543	0.690157	0.258065	0.5	0.04	0.96	Inactive	Inactive
351791	3-(1H-indol-3-yl)propanamide	0.12037	0.142857	0.353288	0.145758	0.176847	0.646429	0.197176	0.231067	0.339429	0.162837	0.207114	0	0	0	0	0.309092	0	0	0	0	0	0	0	0.401525	0.802105	0	0	0.554578	0.658907	0.290323	0.166667	0.08	0.92	Inactive	Inactive
363326	3-(1H-indol-3-yl)pyrrolidine-2,5-dione	0.077381	0.285714	0.0368891	0.279652	0.139677	0.802822	0.361683	0.202278	0.333626	0.219303	0.887707	0	0	0	0	0.377936	0	0	0	0	0.59927	0	0	0.44379	0.817323	0	0	0.568575	0.68968	0.290323	0.333333	0.08	0.92	Inactive	Inactive
372101	2-oxo-2-(2-oxo-1,3-dihydroindol-3-yl)acetic acid ethyl ester	0.12037	0.142857	0.313627	0.0985916	0.218791	0.69139	0.460089	0.288999	0.414857	0.363911	0.892829	0	0	0	0	0.433666	0.047619	0	0.136364	0	0.658402	0.2	0	0.804956	0.658263	0	0.0959281	0.523298	0.748618	0.290323	0.166667	0.8	0.2	Active	Active
372265	6-methoxy-2-(4-methoxyphenyl)-1H-quinolin-4-one	0.0677083	0.285714	0.171509	0	0.153642	0.542033	0.189876	0.528814	0.33	0.476324	0.188475	0.199228	0	0.148483	0.159788	0.279337	0	0.25	0	0	0.843365	0	0	0.32814	0.600976	0	0.186397	0.465721	0.78721	0.612903	0.166667	0.112	0.888	Inactive	Inactive
374760	1-(6,7-dimethoxy-1,2,3,4-tetrahydroisoquinolin-1-yl)-1-cyclohexanol	0.0677083	0.285714	0.0353914	0	0.15571	0.259744	0.398523	0.434183	0.451429	0.387971	0.193897	0	0	0	0.32642	0.582024	0.047619	0	0.272727	0	0.908122	0.1	1	0.379759	0.606863	0	0	0.48189	0.695661	0.258065	0.166667	0.104	0.896	Inactive	Inactive
378309	N-[2-(3-methoxyphenyl)-4-oxo-1H-quinolin-6-yl]acetamide	0.0677083	0.285714	0.0714742	0	0.16178	0.619907	0.407548	0.379498	0.242449	0.438467	0.892783	0.199228	0	0.0742415	0.159788	0.289433	0	0.25	0	0	0.689154	0	0	0.410246	0.601007	0	0.0931985	0.547401	0.76204	0.677419	0.166667	0.208	0.792	Inactive	Inactive
425322	N-cyclohexyl-2,3-dihydro-1,4-benzodioxin-3-carboxamide	0.0677083	0.285714	0.164945	0	0.145827	0.370225	0.472398	0.0801014	0.242449	0.415817	0.200813	0	0	0.0650234	0.32642	0.271392	0.047619	0	0.181818	0	0.791647	0.2	1	0.521032	0.618623	0	0.107096	0.645931	0.734286	0.258065	0.166667	0.792	0.208	Active	Active
426865	2,6-ditert-butyl-4-(1-piperidinylmethyl)phenol	0	0.285714	0.421099	0	0.319719	0.177326	0.628227	0.594919	0.371755	0.379178	0.115167	0	0	0	0	0.553804	0.142857	0	0.181818	0	0	0	0	0.589724	0.583195	0	0.0931985	0.771359	0.484644	0.225806	0.166667	0.856	0.144	Active	Active
429249	1-(3,4-dimethoxyphenyl)-6,7-dimethoxy-3,4-dihydroisoquinoline	0.0677083	0.285714	0.122074	0	0.168907	0.442833	0.226577	0.784502	0.398095	0.382597	0.185445	0	0	0	0.652841	0.328033	0.047619	0	0.0909091	0	0	0.2	0	0.256429	0.60685	0	0	0.366292	0.775254	0.580645	0.166667	0.008	0.992	Inactive	Inactive
429442	1-(3,4-dimethoxyphenyl)-6,7-dimethoxy-1,2,3,4-tetrahydroisoquinoline	0.0677083	0.285714	0.122074	0	0.168907	0.397665	0.276567	0.713718	0.398095	0.382597	0.185348	0	0	0	0.652841	0.328033	0.047619	0	0.0909091	0	0.920604	0.2	0	0.255645	0.606849	0	0	0.35213	0.713431	0.258065	0.166667	0.008	0.992	Inactive	Inactive
441074	(S)-[(2R,4S,5R)-5-ethenyl-1-azabicyclo[2.2.2]octan-2-yl]-(6-methoxy-4-quinolinyl)methanol	0.240741	0.285714	0.0587808	0	0.12382	0.407876	0.365166	0.398693	0.352967	0.388134	0.216929	0.172997	0	0.0742415	0	0.352598	0.0952381	0	0.227273	0	0	0.1	1	0.379911	0.601008	0	0.0931985	0.394373	0.447465	0.354839	0.166667	0.072	0.928	Inactive	Inactive
442985	(1S,2S,4S,5'R,6R,7S,8R,9S,12S,13R,16S)-5',7,9,13-tetramethyl-16-spiro[5-oxapentacyclo[10.8.0.02,9.04,8.013,18]eicos-18-ene-6,2'-piperidine]ol	0.173333	0.142857	0.0659695	0.145758	0.0370178	0.213371	0.26744	0.419018	0.591724	0.558858	0.142029	0.0624239	0	0	0	0.584276	0.047619	0	0.363636	0	0.999674	0	0	0.378602	0.767351	0	0.0928009	0.219048	0.259031	0.0645161	0.333333	0.048	0.952	Inactive	Inactive
443422	(1R)-16,17-dimethoxy-5,7-dioxa-13-azapentacyclo[11.8.0.02,10.04,8.015,20]heneicosa-2,4(8),9,15(20),16,18-hexaene	0.206349	0.142857	0.0260168	0.214066	0.0335511	0.480346	0.246955	0.674208	0.337674	0.469057	0.191028	0	0	0.333333	0.652841	0.347857	0.0952381	0	0.181818	0	0	0.1	0	0.43868	0.606865	0	0	0.271126	0.664834	0.258065	0.5	0.016	0.984	Inactive	Inactive
467461	2-(1-adamantyl)piperidine	0.40625	0.285714	0.289696	0	0.114242	0.0498096	0.457206	0.299549	0.123547	0.0696344	0.0133674	0	0	0	0	0.62697	0.047619	0	0.181818	0	0.997747	0	0	0.154136	0.89378	0	0	0.66045	0	0	0.166667	0.088	0.912	Inactive	Inactive
561465	3,5-dimethyl-2-[[1-(phenylmethyl)-2-pyrrolidinylidene]amino]benzonitrile	0	0.428571	0.200514	0.214066	0.18909	0.515957	0.484403	0.40234	0.255126	0.368801	0.164982	0	0.394246	0.268025	0	0.335357	0.0952381	0	0.0909091	0	0	0	0	0.114371	0.825916	0.179796	0.192975	0.737248	0.617164	0.354839	0.166667	0.136	0.864	Inactive	Inactive
563855	3,6-dimethyl-2-[[1-(phenylmethyl)-2-pyrrolidinylidene]amino]benzonitrile	0	0.428571	0.243343	0.214066	0.18739	0.514111	0.413951	0.40234	0.343866	0.339867	0.165049	0	0.394246	0.268025	0	0.370572	0.0952381	0	0.0909091	0	0	0	0	0.114372	0.825916	0.179796	0.192975	0.608969	0.616546	0.354839	0.166667	0.136	0.864	Inactive	Inactive
563918	2-(2-furanyl)-3-(phenylmethyl)-4-quinazolinone	0.0515873	0.428571	0.326054	0.31149	0.115314	0.667816	0.484561	0.190473	0.230476	0.370259	0.244988	0	0	0.166667	0.242064	0.422087	0.047619	0	0	0	0	0.2	1	0.51348	0.657564	0	0	0.630104	0.683199	0.516129	0.333333	1	0	Active	Active
564251	2-[(1-oxo-2-phenylethyl)amino]propanoic acid	0	0.142857	0.0382228	0	0.434406	0.576246	0.36401	0.15083	0.28782	0.30904	0.893134	0	0	0	0	0.157566	0	0	0.136364	0	0.615034	0	1	0.679276	0.626527	0	0.0979371	0.596657	0.678038	0.193548	0	0.792	0.208	Active	Active
567995	1-(5-methoxy-2-methyl-1H-indol-3-yl)-2-(4-morpholinyl)ethanone	0.0722222	0.285714	0.255874	0.0985916	0.167664	0.474805	0.460935	0.544556	0.235714	0.31981	0.209076	0	0	0.0742415	0.159788	0.431128	0.238095	0	0	0	0	0.2	1	0.300424	0.601008	0	0.0931985	0.42874	0.74653	0.387097	0.333333	0.864	0.136	Active	Active
584258	N-[2-(4-methoxyphenyl)ethyl]acetamide	0	0.142857	0.183705	0	0.382279	0.410718	0.198431	0.379974	0.255126	0.257269	0.177666	0	0	0.0742415	0	0.0214611	0.047619	0	0.0909091	0	0.708497	0	0	0.399327	0.600975	0	0.0931985	0.481633	0.667726	0.225806	0	0.096	0.904	Inactive	Inactive
594337	3-(3,4-dihydro-2H-quinolin-1-yl)-1-phenylpyrrolidine-2,5-dione	0.0515873	0.428571	0.0981673	0.0985916	0.129518	0.544477	0.388635	0.193895	0.300695	0.281817	0.887708	0	0	0	0	0.452215	0.047619	0	0.0909091	0	0	0.2	1	0.500465	0.820497	0	0.0979371	0.522482	0.621625	0.354839	0.333333	0.84	0.16	Active	Active
597266	9H-pyrido[3,4-b]indole-1-carboxylic acid methyl ester	0.166667	0.142857	0.128337	0.0985916	0.0961328	0.734729	0.269308	0.505891	0.370159	0.218316	0.233953	0.110573	0	0	0.0858082	0.403724	0	0	0	0	0	0.2	1	0.76233	0.651962	0	0	0.543179	0.704309	0.516129	0.333333	0.128	0.872	Inactive	Inactive
598665	[4-[(2-methoxy-1-naphthalenyl)methyl]-1-piperazinyl]-phenylmethanone	0.0492424	0.428571	0.285165	0	0.133949	0.426436	0.324185	0.46804	0.326551	0.316158	0.198291	0	0	0.0742415	0	0.384016	0.238095	0	0	0	0	0.1	0	0.493606	0.601513	0	0.0931985	0.457849	0.648124	0.354839	0.166667	0.832	0.168	Active	Active
606153	6,7-dimethoxy-1-(4-nitrophenyl)-1,2,3,4-tetrahydroisoquinoline	0.0677083	0.285714	0.262052	0	0.163696	0.575467	0.26959	0.552707	0.414857	0.354598	0.773382	0.0373509	0	0.0390327	0.32642	0.324394	0.047619	0	0.0909091	0	0.891366	0.1	0	0.255645	0.606863	0	0	0.421059	0.752996	0.290323	0.166667	0.016	0.984	Inactive	Inactive
607139	(2-methyl-2,3-dihydroindol-1-yl)-(3,4,5-trimethoxyphenyl)methanone	0.0722222	0.285714	0.0401022	0.0985916	0.194636	0.492023	0.39406	0.641908	0.382239	0.400017	0.205769	0	0	0	0.32642	0.41482	0	0	0.227273	0	0	0.2	0	0.505704	0.60709	0	0	0.412948	0.65373	0.580645	0.166667	0.056	0.944	Inactive	Inactive
609935	2-(1H-indol-3-yl)-2-phenylethanamine	0.0722222	0.285714	0.112099	0.145758	0.159233	0.52499	0.323591	0.2632	0.314286	0.178629	0.198623	0	0	0	0	0.40809	0.047619	0	0.0454545	0	0	0	0	0.264681	0.81732	0	0	0.4782	0.603291	0.290323	0.166667	0.008	0.992	Inactive	Inactive
621531	3a-(4-morpholinyl)-1,2,3,8b-tetrahydrocyclopenta[b]benzofuran-7-ol	0.12037	0.285714	0.0591726	0.230709	0.09099	0.427728	0.281094	0.314116	0.405714	0.286089	0.173024	0	0	0.0742415	0	0.715784	0.190476	0	0	0	0	0.1	1	0.589657	0.582279	0	0.186397	0.597081	0.710498	0.258065	0.333333	0.84	0.16	Active	Active
622180	6-methoxy-1-methyl-2-phenyl-4-quinolinone	0.0677083	0.285714	0.0285195	0	0.145718	0.521407	0.231165	0.536056	0.346728	0.495544	0.178297	0.0805837	0	0.0742415	0.159788	0.417627	0	0.25	0	0	0	0	0	0.32817	0.601011	0	0.0931985	0.438187	0.672215	0.580645	0.166667	0.04	0.96	Inactive	Inactive
624005	1-(6,7-dimethoxy-3,4-dihydro-1H-isoquinolin-2-yl)-2,2-dimethyl-1-propanone	0.108333	0.142857	0.0462684	0	0.231716	0.353803	0.363502	0.724199	0.492719	0.499459	0.1936	0	0	0	0.32642	0.438518	0.0952381	0	0.0909091	0	0	0.1	0	0.428273	0.606863	0	0	0.718994	0.725221	0.258065	0.166667	0.016	0.984	Inactive	Inactive
629929	2,6-dimethyl-4-phenylpyridine-3,5-dicarboxylic acid diethyl ester	0	0.285714	0	0	0.329954	0.540036	0.524841	0.515484	0.343866	0.381153	0.893642	0.110573	0	0	0	0.492036	0.0952381	0	0.272727	0	0	0	0	0.716278	0.655124	0	0	0.520781	0.702961	0.580645	0.166667	0.088	0.912	Inactive	Inactive
637570	(15S,17R,19S)-15-ethyl-17-hydroxy-1,11-diazapentacyclo[9.6.2.02,7.08,18.015,19]nonadeca-2,4,6,8(18)-tetraene-17-carboxylic acid methyl ester	0.342105	0.142857	0.0988128	0.0663795	0.0487001	0.44605	0.421086	0.491621	0.44	0.443042	0.617863	0	0	0	0	0.69789	0.0952381	0	0.181818	0.495895	0	0.5	1	0.765459	0.649971	0	0	0.539271	0.630407	0.290323	0.666667	0.032	0.968	Inactive	Inactive
637858	1-[(E)-1-oxo-3-(3,4,5-trimethoxyphenyl)prop-2-enyl]-2,3-dihydropyridin-6-one	0	0.285714	0.158392	0	0.302027	0.516337	0.317462	0.599471	0.424286	0.365988	0.888778	0.249695	0	0	0.32642	0.309004	0.047619	0	0.0909091	0	0	0.2	0	0.491959	0.607086	0	0	0.430696	0.681258	0.580645	0.166667	0.16	0.84	Inactive	Inactive
644228	(2S)-3-(1H-indol-3-yl)-2-[[2-(1H-indol-3-yl)-1-oxoethyl]amino]propanoic acid	0.12037	0.285714	0.0795138	0.279652	0.14503	0.732061	0.26963	0.209832	0.314286	0.177398	0.893137	0	0	0	0	0.312738	0	0	0.0909091	0	0.683721	0	1	0.680824	0.626549	0	0.0979371	0.476169	0.692964	0.290323	0.333333	0.048	0.952	Inactive	Inactive
644230	(2S)-3-(1H-indol-3-yl)-2-[[4-(1H-indol-3-yl)-1-oxobutyl]amino]propanoic acid	0.12037	0.285714	0.20016	0.279652	0.14755	0.662603	0.231664	0.198898	0.325714	0.158422	0.893131	0	0	0	0	0.312774	0	0	0.0909091	0	0.688963	0	1	0.680824	0.626549	0	0.0979371	0.490224	0.658424	0.290323	0.333333	0.024	0.976	Inactive	Inactive
644658	1-[(5,7-dimethyl-2-oxo-1H-quinolin-3-yl)methyl]-1-(2-furanylmethyl)-3-(phenylmethyl)urea	0.0515873	0.428571	0.231887	0.31149	0.175836	0.614597	0.380493	0.400028	0.26079	0.377431	0.892806	0.0624239	0	0.243816	0	0.345274	0.142857	0	0	0	0.756858	0.1	1	0.660246	0.647689	0	0.0933725	0.63036	0.640318	0.354839	0.333333	0.992	0.008	Active	Active
644696	2-(2-cyclohexyl-4-oxo-3-quinazolinyl)acetonitrile	0.0677083	0.285714	0.177256	0	0.140474	0.470989	0.512525	0.198347	0.314286	0.391706	0.722883	0	0.394246	0.0627756	0	0.420443	0.047619	0	0	0	0	0.1	0	0.51413	0.942664	0.359592	0.200502	0.699408	0.706484	0.354839	0.166667	0.144	0.856	Inactive	Inactive
644766	3-[(1-tert-butyl-5-tetrazolyl)-[4-[2-furanyl(oxo)methyl]-1-piperazinyl]methyl]-6,8-dimethyl-1H-quinolin-2-one	0.0416667	0.571429	0.449809	0.490578	0.16228	0.611	0.576667	0.483495	0.389714	0.375749	0.892703	0.390107	0	0.166667	0.242064	0.486529	0.190476	0	0.409091	0.460881	0.798503	0.5	1	0.584017	0.660394	0	0.0979371	0.778684	0.660171	0.354839	0.666667	0.968	0.032	Active	Active
644822	3-[4-[(3,5-ditert-butyl-4-hydroxyphenyl)methyl]-1-piperazinyl]propanenitrile	0	0.285714	0.630977	0	0.335576	0.289254	0.580859	0.612771	0.377143	0.367233	0.624983	0	0.394246	0	0	0.569199	0.285714	0	0	0	0	0.1	0	0.589724	0.583195	0.407739	0.0931985	0.668906	0.501608	0.225806	0.166667	0.928	0.072	Active	Active
644901	5-(anilinomethyl)-8-quinolinol	0.0677083	0.285714	0.340693	0	0.134716	0.551784	0.289351	0.17534	0.296327	0.264064	0.196435	0.229217	0	0.0303588	0	0.374972	0.047619	0	0	0	0.8657	0.1	1	0.589913	0.585708	0	0.182623	0.487849	0.661282	0.354839	0.166667	0.904	0.096	Active	Active
644964	2-[3-[3-[3-(1-imidazolyl)propyl]-4-oxo-2-quinazolinyl]propyl]isoindole-1,3-dione	0.0902778	0.428571	0.0320337	0.366614	0.0961138	0.628777	0.29419	0.336868	0.333626	0.270611	0.892928	0.110573	0	0.199628	0	0.418334	0.142857	0	0.0909091	0.510758	0	0	0	0.512222	0.855165	0	0.0944125	0.576118	0.731445	0.354839	0.5	0.264	0.736	Inactive	Inactive
645039	N-[1-(diethylamino)-2-oxo-2-phenylethyl]benzamide	0	0.285714	0.142812	0	0.378106	0.408551	0.369132	0.27922	0.395392	0.269349	0.891685	0	0	0	0	0.362945	0.0952381	0	0.272727	0	0.739008	0.1	1	0.490676	0.866237	0	0.099946	0.444482	0.682853	0.290323	0	0.76	0.24	Active	Active
645247	3-[[1,3-benzodioxol-5-ylmethyl-[[1-(2-furanylmethyl)-5-tetrazolyl]methyl]amino]methyl]-5,7-dimethyl-1H-quinolin-2-one	0.0747126	0.571429	0.0791088	0.652079	0.113517	0.697117	0.451426	0.481992	0.213714	0.291705	0.277791	0.390107	0	0.606964	0.398881	0.298472	0.190476	0	0	0.442872	0.789335	0.3	1	0.4909	0.647805	0	0.199462	0.592863	0.643116	0.354839	0.666667	0.992	0.008	Active	Active
645369	3-[[1-[1-(2-furanylmethyl)-5-tetrazolyl]propyl-(2-oxolanylmethyl)amino]methyl]-6,8-dimethyl-1H-quinolin-2-one	0.0433333	0.571429	0.0201835	0.727252	0.155014	0.596732	0.464882	0.365399	0.250286	0.283485	0.277462	0.390107	0	0.273631	0.0724603	0.33606	0.190476	0	0.272727	0.461824	0.801631	0.4	1	0.490916	0.647805	0	0.199462	0.688032	0.648002	0.354839	0.666667	1	0	Active	Active
645431	3-[3,4-dihydro-2H-quinolin-1-yl-[1-(2-oxolanylmethyl)-5-tetrazolyl]methyl]-6-ethyl-1H-quinolin-2-one	0.0722222	0.571429	0.0704611	0.490578	0.107267	0.532427	0.457796	0.298145	0.234887	0.278786	0.274522	0.390107	0	0	0.0724603	0.445079	0.142857	0	0.272727	0.475464	0.803868	0.3	1	0.493907	0.794223	0	0.0979371	0.579692	0.636226	0.354839	0.666667	0.992	0.008	Active	Active
645819	3-[1-azepanyl-[1-[(4-methoxyphenyl)methyl]-5-tetrazolyl]methyl]-7-methoxy-1H-quinolin-2-one	0.0386905	0.571429	0.27791	0.214066	0.137373	0.530637	0.407054	0.413273	0.230476	0.320092	0.274829	0.390107	0	0.148483	0.0724603	0.44799	0.142857	0	0.181818	0.465978	0.787162	0.2	0	0.492701	0.600975	0	0.284334	0.463855	0.745462	0.387097	0.5	0.992	0.008	Active	Active
645887	2-(3,5-dioxo-4-azatricyclo[5.2.1.02,6]dec-8-en-4-yl)-N-(2-furanylmethyl)-3-phenylpropanamide	0.154762	0.428571	0.49356	0.611706	0.146246	0.669731	0.508063	0.188263	0.22	0.334429	0.892591	0.124848	0	0.243816	0	0.52826	0.047619	0	0.0909091	0	0.729173	0.1	1	0.468103	0.647677	0	0.19131	0.564165	0.536878	0.193548	0.333333	0.984	0.016	Active	Active
645983	3-[[cyclopentyl-[[1-(2-methylbutan-2-yl)-5-tetrazolyl]methyl]amino]methyl]-6,7-dimethoxy-1H-quinolin-2-one	0.0541667	0.428571	0.0995241	0.490578	0.179502	0.463887	0.468534	0.465735	0.420659	0.363681	0.274422	0.390107	0	0	0.398881	0.504273	0.0952381	0	0.545455	0.49876	0.777535	0.3	0	0.490903	0.606882	0	0	0.659825	0.771392	0.419355	0.333333	0.96	0.04	Active	Active
646355	3-acetyl-2-(2-furanyl)-4-hydroxy-1-[2-(1H-indol-3-yl)ethyl]-2H-pyrrol-5-one	0.0570175	0.428571	0.329975	0.484282	0.159866	0.756263	0.304144	0.300284	0.350204	0.315417	0.891539	0	0	0.243816	0.159788	0.47042	0.047619	0.25	0.0909091	0	0	0.3	1	0.590238	0.590162	0	0.19131	0.394609	0.68057	0.290323	0.5	0.992	0.008	Active	Active
646495	3-[2-furanyl(oxo)methyl]-4-hydroxy-2-(3-prop-2-enoxyphenyl)-1-(pyridin-4-ylmethyl)-2H-pyrrol-5-one	0	0.571429	0.302313	0.366614	0.2021	0.701142	0.495012	0.261921	0.228693	0.333048	0.891461	0.172997	0	0.305932	0.169603	0.524927	0.0952381	0.25	0	0	0	0.3	1	0.590239	0.590173	0	0.200295	0.686828	0.706877	0.419355	0.5	1	0	Active	Active
646618	6,8-dimethyl-3-[(3-methyl-1-piperidinyl)-[1-(2-oxolanylmethyl)-5-tetrazolyl]methyl]-1H-quinolin-2-one	0.0416667	0.571429	0.0984361	0.490578	0.139346	0.502802	0.596626	0.388844	0.246593	0.318383	0.274338	0.390107	0	0	0.0724603	0.405397	0.190476	0	0.318182	0.479335	0.811961	0.3	1	0.492714	0.794223	0	0.0979371	0.823673	0.644081	0.354839	0.666667	1	0	Active	Active
646746	3-[[cyclohexyl-[1-[1-(2-furanylmethyl)-5-tetrazolyl]propyl]amino]methyl]-6-methoxy-1H-quinolin-2-one	0.0416667	0.571429	0.0549174	0.490578	0.153377	0.527076	0.406747	0.296655	0.258413	0.276601	0.277462	0.390107	0	0.347872	0.0724603	0.407494	0.0952381	0	0.272727	0.470416	0.78639	0.3	1	0.4909	0.601008	0	0.29266	0.592271	0.753694	0.387097	0.5	1	0	Active	Active
647230	3-[[1-(1,3-benzodioxol-5-ylmethyl)-5-tetrazolyl]-(1-pyrrolidinyl)methyl]-6,8-dimethyl-1H-quinolin-2-one	0.0747126	0.571429	0.296236	0.652079	0.102923	0.637718	0.525218	0.474274	0.261353	0.307079	0.275076	0.390107	0	0.333333	0.398881	0.399473	0.142857	0	0.181818	0.461517	0.804819	0.2	0	0.492714	0.66922	0	0.0979371	0.726915	0.660794	0.354839	0.666667	0.976	0.024	Active	Active
647321	N-[2-(3,4-dimethoxyphenyl)ethyl]-1-methyl-4-piperidinamine	0	0.285714	0.180631	0	0.267044	0.198609	0.367086	0.495761	0.314286	0.335141	0.074623	0	0	0	0.32642	0.189424	0.142857	0	0.0909091	0	0.941595	0.1	0	0.255448	0.606849	0	0	0.439423	0.644045	0.258065	0.166667	0.056	0.944	Inactive	Inactive
647621	N-(4-methoxyphenyl)-N-[(2-oxo-1H-quinolin-4-yl)methyl]-2-furancarboxamide	0.0515873	0.428571	0.129767	0.31149	0.170931	0.671648	0.317754	0.331558	0.302591	0.297617	0.892753	0.0624239	0	0.240908	0.169603	0.341275	0.047619	0	0	0	0.726127	0.2	1	0.595595	0.600978	0	0.0931985	0.45515	0.735984	0.483871	0.333333	0.992	0.008	Active	Active
647666	6-methyl-3-[[1-(2-methylbutan-2-yl)-5-tetrazolyl]-(1-pyrrolidinyl)methyl]-1H-quinolin-2-one	0.0541667	0.428571	0.140768	0.490578	0.169253	0.511172	0.599722	0.413698	0.401739	0.362934	0.274324	0.390107	0	0	0.0724603	0.514894	0.0952381	0	0.545455	0.491353	0.78858	0.2	0	0.492698	0.879159	0	0.0979371	0.743283	0.67722	0.354839	0.5	0.96	0.04	Active	Active
647823	3-[[[1-(2-furanylmethyl)-5-tetrazolyl]methyl-[(2-methoxyphenyl)methyl]amino]methyl]-6-methyl-1H-quinolin-2-one	0.0416667	0.571429	0.0856395	0.490578	0.142497	0.654278	0.411984	0.431644	0.230476	0.303826	0.277705	0.390107	0	0.347872	0.0724603	0.265853	0.190476	0	0	0.442619	0.775427	0.3	1	0.490899	0.601482	0	0.29266	0.629864	0.702005	0.354839	0.5	1	0	Active	Active
647869	N-(2-methoxy-5-methylphenyl)-1,3-benzodioxole-5-carboxamide	0.0722222	0.285714	0.0235496	0.214066	0.170469	0.588964	0.273167	0.5675	0.377143	0.411744	0.215342	0	0	0.407575	0.32642	0.214474	0	0	0	0	0.733473	0	1	0.498388	0.604275	0	0.0931985	0.492988	0.713819	0.580645	0.166667	0.048	0.952	Inactive	Inactive
647948	6-ethoxy-3-[[1-(2-furanylmethyl)-5-tetrazolyl]-(3-methyl-1-piperidinyl)methyl]-1H-quinolin-2-one	0.0416667	0.571429	0.128166	0.490578	0.142472	0.598842	0.552801	0.313097	0.217582	0.280121	0.277637	0.390107	0	0.347872	0.0724603	0.442716	0.190476	0	0.272727	0.446466	0.785418	0.3	1	0.492698	0.605624	0	0.390597	0.676119	0.801303	0.387097	0.666667	1	0	Active	Active
648363	7-methyl-3-[[1-(phenylmethyl)-5-tetrazolyl]-(4-phenyl-1-piperazinyl)methyl]-1H-quinolin-2-one	0.0328283	0.714286	0.312651	0.214066	0.12424	0.541767	0.45163	0.326436	0.246102	0.266023	0.274757	0.390107	0	0	0.0724603	0.450552	0.238095	0	0	0.471452	0.801559	0.3	0	0.492698	0.804804	0	0.0979371	0.472422	0.651766	0.354839	0.5	0.992	0.008	Active	Active
648444	N-[2-cyclopropyl-4-oxo-3-(phenylmethyl)-6-quinazolinyl]propanamide	0.0570175	0.428571	0.18089	0.751565	0.143159	0.442217	0.317475	0.197815	0.218346	0.382026	0.892556	0	0	0.0329609	0	0.424844	0.047619	0	0	0	0.7246	0	0	0.512844	0.872261	0	0.0944125	0.720167	0.663101	0.451613	0.166667	0.128	0.872	Inactive	Inactive
648482	9,10-dimethoxy-2,4,6,7-tetrahydro-[1,3]oxazino[4,3-a]isoquinoline-1-carbonitrile	0.154762	0.142857	0.129671	0	0.102771	0.489814	0.327879	0.822265	0.346728	0.418837	0.196474	0.0181598	0.394246	0.0589517	0.32642	0.38461	0.0952381	0.25	0.0909091	0	0	0.1	0	0.256427	0.606864	0.269694	0.109105	0.48677	0.77608	0.419355	0.333333	0.76	0.24	Active	Active
648736	2-(N-[2-(1-benzotriazolyl)-1-oxoethyl]-2-methoxyanilino)-N-(2-furanylmethyl)-2-(5-methyl-2-furanyl)acetamide	0.0433333	0.571429	0.0145744	0.599987	0.198533	0.738059	0.398322	0.257892	0.28782	0.260002	0.891767	0.218725	0	0.532531	0	0.443609	0.0952381	0	0	0.389537	0.736659	0.5	1	0.486579	0.604285	0	0.56883	0.424314	0.772525	0.322581	0.5	1	0	Active	Active
648948	4-oxo-2,6-bis(3-pyridinyl)piperidine-3,5-dicarboxylic acid diethyl ester	0	0.428571	0	0	0.271395	0.553715	0.476388	0.322351	0.314286	0.319782	0.893484	0.221146	0	0	0.159788	0.479022	0.0952381	0	0.272727	0	0.847589	0	0	0.659374	0.650311	0	0.191856	0.621069	0.759885	0.193548	0.5	0.936	0.064	Active	Active
648977	3-(4-butoxyphenyl)-1-(4-morpholinyl)-3-hexanol	0	0.285714	0.277681	0	0.34083	0.173165	0.367252	0.277977	0.377143	0.156705	0.1697	0	0	0.0742415	0	0.601747	0.285714	0	0.181818	0	0	0.1	1	0.380723	0.606029	0	0.0931985	0.490421	0.612508	0.225806	0.166667	0.904	0.096	Active	Active
649021	3-[[1-(1,3-benzodioxol-5-ylmethyl)-5-tetrazolyl]-(4-methyl-1-piperidinyl)methyl]-8-methyl-1H-quinolin-2-one	0.0722222	0.571429	0.334299	0.403469	0.105637	0.568981	0.476498	0.42998	0.305616	0.338066	0.275078	0.390107	0	0.333333	0.398881	0.384661	0.142857	0	0.181818	0.46369	0.804093	0.2	0	0.492714	0.66922	0	0.0979371	0.6022	0.687067	0.354839	0.666667	0.984	0.016	Active	Active
649050	3-[[1-[1-(2-furanylmethyl)-5-tetrazolyl]propyl-[2-(4-morpholinyl)ethyl]amino]methyl]-6-methyl-1H-quinolin-2-one	0.0416667	0.571429	0.0117487	0.490578	0.157003	0.536197	0.42548	0.383866	0.250286	0.282708	0.27745	0.390107	0	0.273631	0.0724603	0.381251	0.380952	0	0.0909091	0.464358	0.788209	0.5	1	0.490899	0.647805	0	0.199462	0.486086	0.681177	0.354839	0.666667	1	0	Active	Active
649083	3-cyclohexyl-1-[(6-methyl-2-oxo-1H-quinolin-3-yl)methyl]-1-[3-(4-morpholinyl)propyl]urea	0.0492424	0.428571	0.238497	0	0.177614	0.314245	0.440399	0.332744	0.228693	0.370849	0.892803	0.0624239	0	0	0	0.294801	0.333333	0	0.181818	0	0.767837	0.1	1	0.659176	0.790197	0	0	0.67145	0.670905	0.354839	0.333333	0.944	0.056	Active	Active
649132	N-[(5-methyl-2-furanyl)methyl]-N-(2-oxolanylmethyl)-2-(3-oxo-2-propan-2-yl-1,4-benzoxazin-4-yl)acetamide	0.0541667	0.428571	0.213861	0.490578	0.172862	0.545572	0.485767	0.274887	0.282857	0.337829	0.891559	0	0	0.258356	0	0.387528	0.190476	0	0.227273	0	0	0.6	1	0.531221	0.62995	0	0.386033	0.600817	0.725627	0.322581	0.5	1	0	Active	Active
649197	4-(2-furanyl)-3,4-dihydro-1H-benzo[h]quinolin-2-one	0.114035	0.285714	0.0618592	0.31149	0.0737575	0.71607	0.332439	0.195656	0.268571	0.327059	0.236892	0	0	0.243816	0	0.398943	0	0	0	0	0.775884	0	0	0.420794	0.645815	0	0.0933725	0.517322	0.673484	0.419355	0.333333	0.936	0.064	Active	Active
649295	3-cycloheptyl-2-methyl-4-quinazolinone	0.0637255	0.285714	0.133624	0	0.128855	0.411301	0.401373	0.208034	0.279606	0.401358	0.170609	0	0	0.0329609	0	0.429921	0	0	0.181818	0	0	0	0	0.512522	0.924972	0	0.0944125	0.465476	0.689072	0.354839	0.166667	0.056	0.944	Inactive	Inactive
649350	6-ethyl-3-[[1-(2-methoxyethyl)-5-tetrazolyl]-(4-phenyl-1-piperazinyl)methyl]-1H-quinolin-2-one	0.0401235	0.571429	0.321058	0.214066	0.151856	0.475971	0.411949	0.430305	0.286349	0.275514	0.274405	0.390107	0	0	0.0724603	0.465556	0.285714	0	0	0.453863	0.796221	0.4	1	0.492698	0.78391	0	0.0979371	0.43677	0.651944	0.354839	0.5	0.992	0.008	Active	Active
649490	2-[oxo-[(2,2,6,6-tetramethyl-4-piperidinyl)amino]methyl]-1-cyclohexanecarboxylic acid	0	0.285714	0.048607	0	0.290739	0.348329	0.642641	0.311616	0.328653	0.360293	0.893046	0	0	0	0	0.437189	0	0	0.545455	0	0.808885	0	0	0.631759	0.624585	0	0	0.710889	0	0.0967742	0.166667	0.08	0.92	Inactive	Inactive
649532	N-(4-acetamidophenyl)-N-[2-(cyclohexylamino)-1-(4-hydroxyphenyl)-2-oxoethyl]-2-pyrazinecarboxamide	0	0.571429	0.247388	0	0.272608	0.530263	0.621575	0.151491	0.238383	0.351039	0.893188	0.221146	0	0.0390327	0	0.467916	0	0	0.181818	0	0.696067	0.4	1	0.589657	0.58226	0	0.283433	0.707719	0.80016	0.580645	0.166667	0.968	0.032	Active	Active
650032	3-[2-furanyl(oxo)methyl]-4-hydroxy-1-[2-(4-morpholinyl)ethyl]-2-(3-prop-2-enoxyphenyl)-2H-pyrrol-5-one	0	0.571429	0.156653	0.366614	0.20312	0.584418	0.509026	0.33926	0.251429	0.315799	0.891461	0.0624239	0	0.305932	0.169603	0.524341	0.333333	0.25	0	0	0	0.5	1	0.590239	0.590173	0	0.200295	0.575767	0.699673	0.419355	0.5	1	0	Active	Active
650126	1-(1-azepanyl)-4-(1H-indol-3-yl)-1-butanone	0.0677083	0.285714	0.086268	0.145758	0.154993	0.415805	0.208384	0.216771	0.314286	0.0599338	0.206703	0	0	0	0	0.336766	0.0952381	0	0.181818	0	0	0	0	0.413762	0.817288	0	0	0.464825	0.622863	0.290323	0.333333	0.008	0.992	Inactive	Inactive
650136	6-amino-4-(3,5-dimethoxyphenyl)-3-propyl-2,4-dihydropyrano[2,3-c]pyrazole-5-carbonitrile	0.0722222	0.285714	0.171477	0.145758	0.183957	0.626103	0.47415	0.571606	0.24812	0.365852	0.265272	0.109766	0.394246	0.428651	0	0.47389	0	0	0	0	0	0	1	0.46865	0.601182	0	0.375117	0.572938	0.821133	0.354839	0.333333	0.928	0.072	Active	Active
650199	3-[[cyclohexyl-[1-[1-(2-furanylmethyl)-5-tetrazolyl]-2-methylpropyl]amino]methyl]-6-methoxy-1H-quinolin-2-one	0.0416667	0.571429	0.106776	0.490578	0.161343	0.525549	0.486684	0.326466	0.242449	0.306764	0.277495	0.390107	0	0.347872	0.0724603	0.442706	0.0952381	0	0.227273	0.473112	0.789276	0.3	1	0.4909	0.601008	0	0.29266	0.704872	0.746426	0.387097	0.5	1	0	Active	Active
650263	3-ethyl-1-(2-furanyl)-5-(4-methylphenyl)-4,6-dioxo-1,2,3a,6a-tetrahydropyrrolo[3,4-c]pyrrole-3-carboxylic acid ethyl ester	0.0570175	0.428571	0.330275	0.426499	0.185307	0.62457	0.417081	0.345913	0.44	0.461001	0.893712	0	0	0.243816	0	0.720035	0.047619	0	0.227273	0	0.836193	0	1	0.682283	0.647383	0	0.183157	0.509847	0.701546	0.354839	0.5	0.936	0.064	Active	Active
650594	6-amino-4-[5-(2-cyanophenyl)-2-furanyl]-3-methyl-2,4-dihydropyrano[2,3-c]pyrazole-5-carbonitrile	0.0541667	0.428571	0.318571	0.342724	0.137197	0.827498	0.382598	0.312736	0.350204	0.300123	0.72273	0.109766	0.788491	0.434467	0	0.452032	0	0	0	0	0	0	1	0.46889	0.659442	0	0.375465	0.525017	0.756807	0.419355	0.5	0.992	0.008	Active	Active
650853	3-[(1-cyclopentyl-5-tetrazolyl)-(4-phenyl-1-piperazinyl)methyl]-7-methyl-1H-quinolin-2-one	0.0338542	0.714286	0.391589	0.490578	0.124241	0.506372	0.522148	0.293667	0.28782	0.248358	0.273858	0.390107	0	0	0.0724603	0.459501	0.190476	0	0.181818	0.517578	0.806667	0.3	0	0.492698	0.804804	0	0.0979371	0.63616	0.642758	0.354839	0.5	0.992	0.008	Active	Active
650880	1-[(3,4-dimethoxyphenyl)-[1-(2-methylbutan-2-yl)-5-tetrazolyl]methyl]-4-phenylpiperazine	0	0.571429	0.444907	0.214066	0.222543	0.389319	0.423346	0.487532	0.432605	0.237226	0.194544	0.327684	0	0	0.398881	0.566046	0.190476	0	0.363636	0.513452	0	0.4	0	0.285348	0.606849	0	0	0.418439	0.634407	0.258065	0.333333	0.936	0.064	Active	Active
650917	5-(phenylmethoxymethyl)-8-quinolinol	0.0677083	0.285714	0.375077	0	0.139024	0.546989	0.430355	0.307741	0.279606	0.207834	0.198124	0.110573	0	0.0303588	0	0.374914	0.0952381	0	0	0	0	0.1	1	0.589913	0.585708	0	0.182623	0.538649	0.662447	0.354839	0.166667	0.936	0.064	Active	Active
651335	7-[[cyclopentyl-[[1-(2-oxolanylmethyl)-5-tetrazolyl]methyl]amino]methyl]-5H-[1,3]dioxolo[4,5-g]quinolin-6-one	0.077381	0.571429	0.0820275	0.86802	0.0934575	0.592125	0.509691	0.322989	0.230476	0.28787	0.274434	0.390107	0	0.333333	0.398881	0.270465	0.190476	0	0.363636	0.482454	0.778055	0.3	1	0.490903	0.669253	0	0	0.718492	0.792248	0.419355	0.666667	0.912	0.088	Active	Active
651422	oxalic acid;(1-propyl-3,4-dihydro-2H-quinolin-6-yl)methanamine	0.108333	0.142857	0.0140531	0	0.1654	0.209048	0.287769	0.365605	0.314286	0.357683	0.124971	0	0	0	0	0.329061	0.142857	0	0.181818	0	0	0	0	0.144664	0.801227	0.179796	0	0.562192	0.538455	0.225806	0.166667	0.688	0.312	Active	Active
651548	N-cyclopentyl-1-[(4-hydroxy-3,5-dimethoxyphenyl)methyl]-4-piperidinecarboxamide;oxalic acid	0	0.428571	0.214882	0.31149	0.227758	0.33926	0.484119	0.374746	0.28782	0.297472	0.625388	0	0	0	0.32642	0.26803	0.142857	0	0.363636	0	0.831735	0.2	0	0.590369	0.591686	0	0	0.599201	0.771771	0.290323	0.166667	0.912	0.088	Active	Active
651967	3-[3,4-dihydro-1H-isoquinolin-2-yl-[1-(2-furanylmethyl)-5-tetrazolyl]methyl]-5,8-dimethyl-1H-quinolin-2-one	0.0722222	0.571429	0.135332	0.490578	0.107267	0.65617	0.382785	0.401255	0.305616	0.335355	0.277684	0.390107	0	0.273631	0.0724603	0.425278	0.142857	0	0.0909091	0.448448	0.812004	0.3	1	0.492715	0.647805	0	0.297399	0.418784	0.620924	0.354839	0.666667	1	0	Active	Active
652113	3-[3,4-dihydro-1H-isoquinolin-2-yl-[1-(2-methoxyethyl)-5-tetrazolyl]methyl]-7-methoxy-1H-quinolin-2-one	0.0866667	0.428571	0.164825	0.214066	0.126482	0.56356	0.40856	0.526376	0.275604	0.341852	0.274463	0.390107	0	0.0742415	0.0724603	0.46644	0.190476	0	0.0909091	0.447316	0.780351	0.3	1	0.492701	0.601084	0	0.191136	0.429072	0.62481	0.387097	0.5	0.936	0.064	Active	Active
652114	3-[diethylamino(oxo)methyl]-1,2,2-trimethyl-1-cyclopentanecarboxylic acid	0	0.142857	0.259166	0.0835707	0.555724	0.325747	0.169385	0.576136	0.996735	0.355607	0.892697	0	0	0	0	0.807486	0.0952381	0	0.272727	0	0	0	0	0.638544	0.62488	0	0	0.105526	0	0.0967742	0	0.04	0.96	Inactive	Inactive
652115	5,8-dimethyl-3-[[2-(4-morpholinyl)ethyl-[[1-(2-oxolanylmethyl)-5-tetrazolyl]methyl]amino]methyl]-1H-quinolin-2-one	0.0416667	0.571429	0.16677	0.490578	0.141392	0.468708	0.429254	0.429802	0.258413	0.358488	0.274381	0.390107	0	0	0.0724603	0.379481	0.47619	0	0.181818	0.480567	0.804544	0.5	1	0.490916	0.790198	0	0	0.49003	0.635234	0.354839	0.666667	0.976	0.024	Active	Active
652186	3-[3,4-dihydro-1H-isoquinolin-2-yl-[1-(2-oxolanylmethyl)-5-tetrazolyl]methyl]-6-methyl-1H-quinolin-2-one	0.0722222	0.571429	0.0885421	0.490578	0.10564	0.572337	0.497964	0.351908	0.242449	0.314847	0.274419	0.390107	0	0	0.0724603	0.422801	0.190476	0	0.272727	0.474711	0.796426	0.3	1	0.492698	0.794223	0	0.0979371	0.549573	0.612417	0.354839	0.666667	1	0	Active	Active
652268	6,8-dimethyl-3-[(4-methyl-1-piperidinyl)-[1-(2-oxolanylmethyl)-5-tetrazolyl]methyl]-1H-quinolin-2-one	0.0416667	0.571429	0.106882	0.490578	0.140337	0.496234	0.575128	0.388844	0.275604	0.342885	0.274336	0.390107	0	0	0.0724603	0.404938	0.190476	0	0.363636	0.479018	0.811333	0.3	1	0.492714	0.794223	0	0.0979371	0.710051	0.644551	0.354839	0.666667	1	0	Active	Active
652329	3-[1-azepanyl-[1-(2-methoxyethyl)-5-tetrazolyl]methyl]-5,7-dimethyl-1H-quinolin-2-one	0.0492424	0.428571	0.00417795	0.214066	0.164036	0.505938	0.501192	0.463662	0.270559	0.324543	0.27433	0.390107	0	0	0.0724603	0.466639	0.190476	0	0.181818	0.457677	0.801823	0.3	1	0.492698	0.78391	0	0.0979371	0.53953	0.622412	0.354839	0.5	0.992	0.008	Active	Active
652331	3-[[cyclopentyl-[[1-[(4-methoxyphenyl)methyl]-5-tetrazolyl]methyl]amino]methyl]-6-methyl-1H-quinolin-2-one	0.0416667	0.571429	0.282842	0.490578	0.134628	0.539329	0.430699	0.382693	0.266846	0.35353	0.274808	0.390107	0	0.0742415	0.0724603	0.247954	0.142857	0	0.181818	0.477458	0.786573	0.2	0	0.490899	0.600975	0	0.0931985	0.691581	0.673912	0.354839	0.333333	0.944	0.056	Active	Active
652581	1-[(8-hydroxy-5-quinolinyl)methyl]-4-piperidinecarboxylic acid ethyl ester	0.0677083	0.285714	0.340529	0	0.165336	0.4372	0.335285	0.357768	0.388235	0.275973	0.62582	0.110573	0	0.0303588	0	0.367978	0.190476	0	0.318182	0	0	0.1	1	0.636155	0.585708	0	0.182623	0.535051	0.687656	0.354839	0.333333	0.92	0.08	Active	Active
652790	3-[[cyclohexyl-[[1-(2-furanylmethyl)-5-tetrazolyl]methyl]amino]methyl]-6,7-dimethoxy-1H-quinolin-2-one	0.0416667	0.571429	0.0245705	0.490578	0.141934	0.559483	0.428366	0.388206	0.258413	0.296062	0.277674	0.390107	0	0.273631	0.398881	0.315279	0.142857	0	0.181818	0.455554	0.776575	0.4	1	0.490903	0.606882	0	0.199462	0.526132	0.79326	0.419355	0.5	1	0	Active	Active
652805	2-[(1-tert-butyl-5-tetrazolyl)-phenylmethyl]-3,4-dihydro-1H-isoquinoline	0.0515873	0.428571	0.207126	0.214066	0.160603	0.489587	0.594977	0.392806	0.314286	0.29365	0.150316	0.327684	0	0	0.0724603	0.536259	0.0952381	0	0.5	0.508121	0	0.2	0	0.285342	0.939076	0	0	0.67924	0.58045	0.193548	0.333333	0.944	0.056	Active	Active
652822	6-ethoxy-3-[[2-furanylmethyl-[[1-(phenylmethyl)-5-tetrazolyl]methyl]amino]methyl]-1H-quinolin-2-one	0.0416667	0.571429	0.0390886	0.490578	0.139694	0.646569	0.432803	0.309701	0.152992	0.250694	0.275048	0.390107	0	0.318058	0.0724603	0.293291	0.238095	0	0.136364	0.460954	0.769148	0.3	1	0.490899	0.605624	0	0.186571	0.59207	0.68703	0.387097	0.5	1	0	Active	Active
652939	3-[[[1-(2-methoxyethyl)-5-tetrazolyl]methyl-[3-(4-morpholinyl)propyl]amino]methyl]-5,8-dimethyl-1H-quinolin-2-one	0.0515873	0.428571	0.278939	0.214066	0.1759	0.435913	0.393212	0.518764	0.294171	0.335242	0.274389	0.390107	0	0	0.0724603	0.394776	0.47619	0	0	0.459195	0.801145	0.4	1	0.490916	0.78391	0	0	0.537131	0.63578	0.354839	0.5	0.952	0.048	Active	Active
652972	2-(N-[2-(1-benzotriazolyl)-1-oxoethyl]-3,5-dimethylanilino)-N-(2-furanylmethyl)-2-pyridin-4-ylacetamide	0.0416667	0.571429	0.0121856	0.43302	0.197586	0.696279	0.515371	0.291371	0.234887	0.255881	0.891766	0.329298	0	0.30399	0	0.458077	0.0952381	0	0	0.401963	0.75285	0.3	1	0.482379	0.647677	0	0.386824	0.523376	0.648853	0.290323	0.5	1	0	Active	Active
653113	3-[1-azepanyl-(1-cyclopentyl-5-tetrazolyl)methyl]-6,7-dimethoxy-1H-quinolin-2-one	0.0401235	0.571429	0.232436	0.490578	0.140442	0.49875	0.52785	0.364389	0.275604	0.294462	0.273885	0.390107	0	0	0.398881	0.457038	0.0952381	0	0.363636	0.514185	0.791496	0.3	0	0.492701	0.606882	0	0.0979371	0.631534	0.796391	0.419355	0.5	0.984	0.016	Active	Active
653404	2-amino-4-(4-hydroxy-3-methoxyphenyl)-5,6,7,8-tetrahydroquinoline-3-carbonitrile	0.0677083	0.285714	0.253091	0	0.153627	0.568175	0.360331	0.465626	0.388235	0.41043	0.625641	0.110573	0.394246	0.313129	0.16321	0.423124	0	0	0	0	0	0.1	0	0.590082	0.587852	0	0.28287	0.555231	0.772887	0.548387	0.166667	0.848	0.152	Active	Active
653414	3-[[[1-(2-furanylmethyl)-5-tetrazolyl]methyl-(2-oxolanylmethyl)amino]methyl]-7,8-dimethyl-1H-quinolin-2-one	0.0433333	0.571429	0.0915098	0.727252	0.137635	0.637541	0.413481	0.384351	0.246593	0.284883	0.277623	0.390107	0	0.273631	0.0724603	0.321396	0.238095	0	0.181818	0.448795	0.796678	0.4	1	0.490916	0.647805	0	0.199462	0.537472	0.645633	0.354839	0.666667	1	0	Active	Active
653559	4-[2-(3,4-dihydro-2H-quinolin-1-yl)-2-oxoethyl]-5-furo[3,2-b]pyrrolecarboxylic acid ethyl ester	0.12037	0.285714	0.0457637	0.300946	0.122349	0.675683	0.281158	0.324457	0.363345	0.285482	0.892586	0	0	0.235514	0.150535	0.413356	0.142857	0	0.227273	0.433977	0	0.5	1	0.753276	0.65521	0	0.198387	0.354366	0.654304	0.354839	0.5	0.92	0.08	Active	Active
653569	1-[2-(dimethylamino)ethyl]-4-hydroxy-3-[(5-methyl-2-furanyl)-oxomethyl]-2-(3-prop-2-enoxyphenyl)-2H-pyrrol-5-one	0	0.428571	0.309719	0.272492	0.265256	0.616035	0.613915	0.457386	0.314286	0.363745	0.89146	0.0624239	0	0.216415	0.169603	0.524417	0.142857	0.25	0	0	0	0.4	1	0.590239	0.590173	0	0.293667	0.71017	0.696742	0.419355	0.333333	0.976	0.024	Active	Active
653947	7,8-dimethoxy-11-methyl-17,19-dioxa-11-azatetracyclo[12.7.0.04,9.016,20]heneicosa-1(21),4(9),5,7,14,16(20)-hexaen-2-ol	0.154762	0.142857	0.00883023	0.214066	0.0562567	0.466492	0.399962	0.696937	0.372757	0.368743	0.213959	0	0	0.333333	0.652841	0.32176	0.0952381	0	0.181818	0	0	0.1	0	0.43868	0.606865	0	0	0.355979	0.697674	0.258065	0.333333	0.04	0.96	Inactive	Inactive
654044	3-[[1-(1,3-benzodioxol-5-ylmethyl)-5-tetrazolyl]-(1-pyrrolidinyl)methyl]-8-methyl-1H-quinolin-2-one	0.0747126	0.571429	0.300908	0.652079	0.0997823	0.644841	0.479938	0.423021	0.277714	0.292356	0.275068	0.390107	0	0.333333	0.398881	0.399379	0.142857	0	0.181818	0.460169	0.797811	0.2	0	0.492714	0.66922	0	0.0979371	0.666918	0.69357	0.354839	0.666667	0.992	0.008	Active	Active
654309	3-[[2-furanylmethyl-[1-[1-(2-phenylethyl)-5-tetrazolyl]propyl]amino]methyl]-6,8-dimethyl-1H-quinolin-2-one	0.0416667	0.571429	0.250914	0.490578	0.153212	0.583264	0.385338	0.358421	0.261353	0.300694	0.27428	0.390107	0	0.243816	0.0724603	0.38151	0.142857	0	0.181818	0.487189	0.800136	0.3	1	0.490916	0.646893	0	0.0933725	0.603446	0.642297	0.354839	0.5	1	0	Active	Active
654330	5-[[(3-methyl-2-pyridinyl)amino]methyl]-8-quinolinol	0.0677083	0.285714	0.240822	0	0.139012	0.568565	0.151746	0.329	0.414857	0.282939	0.199768	0.33979	0	0.0633197	0	0.346948	0.047619	0	0	0	0.854677	0.1	1	0.589913	0.585708	0	0.27693	0.510081	0.673412	0.354839	0.333333	0.872	0.128	Active	Active
654361	11-methyl-1'-spiro[3,5-dioxa-11-azatetracyclo[6.6.1.02,6.012,15]pentadeca-1(15),2(6),7-triene-14,4'-cyclohexane]one oxime	0.216667	0.142857	0.480003	0.279652	0.0596567	0.444881	0.363593	0.595892	0.350204	0.502873	0.21315	0	0	0.333333	0.32642	0.609314	0.047619	0	0.181818	0	0	0	0	0.680981	0.669251	0	0	0.381534	0.681134	0.258065	0.333333	0.056	0.944	Inactive	Inactive
654463	2-[[2-(1-benzotriazolyl)-1-oxoethyl]-[2-(1-cyclohexenyl)ethyl]amino]-N-(2-furanylmethyl)-2-pyridin-4-ylacetamide	0.0416667	0.571429	0.00571254	0.43302	0.194211	0.580603	0.430134	0.190541	0.250286	0.20291	0.891764	0.391722	0	0.30399	0	0.420568	0.142857	0	0.0909091	0.412033	0.759118	0.3	1	0.477773	0.647677	0	0.386824	0.395325	0.475749	0.290323	0.5	0.992	0.008	Active	Active
654493	3-(5-methyl-2-furanyl)-N-(3-methylphenyl)propanamide	0	0.285714	0.0860284	0.214066	0.270507	0.592799	0.379357	0.199622	0.173486	0.334112	0.227468	0	0	0.154299	0	0.0454473	0	0	0	0	0.74113	0	0	0.419241	0.649577	0	0.186745	0.550076	0.640104	0.290323	0.166667	0.816	0.184	Active	Active
654659	2-amino-6-(hydroxymethyl)-4-(5-methyl-2-furanyl)-8-oxo-4H-pyrano[3,2-b]pyran-3-carbonitrile	0.0722222	0.285714	0.0558916	0.214066	0.163021	0.834162	0.500873	0.265558	0.328653	0.431149	0.723349	0.166046	0.394246	0.508709	0.16321	0.397615	0.047619	0.75	0	0	0	0.3	0	0.424066	0.651291	0	0.671862	0.531775	0.818174	0.419355	0.5	0.952	0.048	Active	Active
654662	3-[(1-cyclopentyl-5-tetrazolyl)-(4-morpholinyl)methyl]-6-methyl-1-benzopyran-4-one	0.0416667	0.571429	0.0646271	0.490578	0.131674	0.517448	0.618064	0.345294	0.292888	0.274953	0.274002	0.327684	0	0.404219	0.232248	0.466845	0.190476	0	0.181818	0.501403	0	0.3	1	0.347275	0.653549	0	0.289961	0.74094	0.992775	0.225806	0.5	0.992	0.008	Active	Active
654719	1-[(3,4-dimethoxyphenyl)-[1-(2-phenylethyl)-5-tetrazolyl]methyl]-4-methylpiperazine	0	0.571429	0.389537	0.214066	0.197887	0.427235	0.436864	0.527005	0.303354	0.246475	0.194405	0.327684	0	0	0.398881	0.431985	0.238095	0	0.0909091	0.501322	0	0.4	0	0.28412	0.606849	0	0	0.379948	0.636772	0.258065	0.333333	0.96	0.04	Active	Active
654733	(3,4-dimethoxyphenyl)-[4-[(4-hydroxy-3,5-dimethoxyphenyl)methyl]-1-piperazinyl]methanone;oxalic acid	0	0.428571	0.0267953	0	0.239243	0.420456	0.326144	0.674624	0.394286	0.33609	0.62539	0	0	0	0.652841	0.253193	0.238095	0	0	0	0	0.4	0	0.590369	0.591686	0	0	0.364739	0.806118	0.354839	0.166667	0.872	0.128	Active	Active
654767	3-[[2-furanylmethyl-[[1-(phenylmethyl)-5-tetrazolyl]methyl]amino]methyl]-6-methoxy-1H-quinolin-2-one	0.0416667	0.571429	0.107939	0.490578	0.137628	0.659337	0.432671	0.375185	0.15956	0.266992	0.275042	0.390107	0	0.318058	0.0724603	0.29323	0.190476	0	0	0.460055	0.764511	0.3	1	0.490899	0.601008	0	0.186571	0.582814	0.688129	0.387097	0.5	1	0	Active	Active
654776	2-[[2-(1-benzotriazolyl)-1-oxoethyl]-butylamino]-N-(2-furanylmethyl)-2-pyridin-4-ylacetamide	0.0541667	0.428571	0.00312325	0.43302	0.225906	0.628128	0.433602	0.209709	0.282857	0.231155	0.891764	0.329298	0	0.30399	0	0.434668	0.142857	0	0.0909091	0.406402	0.747041	0.3	1	0.477773	0.647677	0	0.386824	0.487895	0.746404	0.290323	0.5	1	0	Active	Active
654946	N'-[2-(cyclopentylamino)-2-oxo-1-pyridin-4-ylethyl]-N'-(2-furanylmethyl)-N-(3-pyridinyl)butanediamide	0	0.571429	0.603056	0.573309	0.264578	0.593922	0.569377	0.129863	0.173486	0.24259	0.892694	0.221146	0	0.243816	0	0.42192	0.047619	0	0.181818	0	0.704133	0.2	1	0.477456	0.647689	0	0.19131	0.696711	0.794146	0.290323	0.5	1	0	Active	Active
655580	3-[(1-cyclopentyl-5-tetrazolyl)-[4-[2-furanyl(oxo)methyl]-1-piperazinyl]methyl]-6-methyl-1-benzopyran-4-one	0.0349462	0.714286	0.474635	0.727252	0.131835	0.617197	0.555046	0.311545	0.348378	0.267862	0.892458	0.327684	0	0.570886	0.401852	0.416413	0.190476	0	0.181818	0.491881	0	0.5	1	0.584017	0.653549	0	0.289961	0.689811	0.821875	0.258065	0.666667	1	0	Active	Active
655592	1-[4-[(4-hydroxy-3,5-dimethoxyphenyl)methyl]-1-piperazinyl]-3-methyl-1-butanone;oxalic acid	0	0.285714	0.256843	0	0.311054	0.337538	0.494578	0.523829	0.343866	0.311628	0.625386	0	0	0	0.32642	0.24685	0.238095	0	0	0	0	0.3	0	0.590369	0.591686	0	0	0.496242	0.782458	0.290323	0.166667	0.904	0.096	Active	Active
655683	8-[[(1-cyclopentyl-5-tetrazolyl)methyl-(2-phenylethyl)amino]methyl]-3,6-dihydro-2H-[1,4]dioxino[2,3-g]quinolin-7-one	0.0722222	0.571429	0.0441129	0.490578	0.0948595	0.555063	0.477254	0.267207	0.208421	0.296155	0.273923	0.390107	0	0.130047	0.398881	0.336816	0.238095	0	0.272727	0.516743	0.782341	0.3	0	0.490902	0.617337	0	0.214193	0.676337	0.626683	0.419355	0.5	0.976	0.024	Active	Active
655691	3-[[[1-(2-furanylmethyl)-5-tetrazolyl]methyl-[2-(4-morpholinyl)ethyl]amino]methyl]-7,8-dimethyl-1H-quinolin-2-one	0.0416667	0.571429	0.0909786	0.490578	0.141432	0.560461	0.371043	0.452118	0.258413	0.340684	0.277621	0.390107	0	0.273631	0.0724603	0.367756	0.428571	0	0	0.452192	0.800834	0.5	1	0.490916	0.647805	0	0.199462	0.390992	0.643448	0.354839	0.666667	0.992	0.008	Active	Active
655753	2-(2-furanylmethyl)-3-hydroxy-3-(phenylmethyl)-1-isoindolone	0.0541667	0.428571	0.100809	0.353005	0.131627	0.653836	0.398537	0.224161	0.352967	0.291408	0.619271	0	0	0.243816	0	0.697133	0.047619	0	0	0	0	0.1	1	0.5015	0.64769	0	0.0933725	0.456037	0.668616	0.290323	0.333333	0.976	0.024	Active	Active
655908	8-[[[1-(2-furanylmethyl)-5-tetrazolyl]methyl-(phenylmethyl)amino]methyl]-3,6-dihydro-2H-[1,4]dioxino[2,3-g]quinolin-7-one	0.0722222	0.571429	0.0229458	0.490578	0.09362	0.678282	0.443258	0.314994	0.155489	0.282572	0.277737	0.390107	0	0.403678	0.398881	0.314478	0.285714	0	0	0.443397	0.772721	0.4	1	0.490903	0.617337	0	0.413654	0.604614	0.68312	0.419355	0.666667	1	0	Active	Active
655978	3-[(2-ethoxyanilino)-oxomethyl]-7-oxabicyclo[2.2.1]hept-5-ene-2-carboxylic acid	0.166667	0.285714	0.228855	0.300946	0.197736	0.654356	0.491839	0.18729	0.299496	0.39017	0.89306	0.124848	0	0.0742415	0	0.458583	0.047619	0	0.136364	0	0.711951	0	1	0.639267	0.608891	0	0.189127	0.553585	0.71846	0.322581	0.333333	0.952	0.048	Active	Active
656241	2-[[2-(1-benzotriazolyl)-1-oxoethyl]-(3-ethoxypropyl)amino]-N-(2-furanylmethyl)-2-pyridin-4-ylacetamide	0.0541667	0.428571	0.00285392	0.43302	0.236338	0.623859	0.381786	0.251994	0.264	0.21744	0.891764	0.329298	0	0.30399	0	0.453761	0.238095	0	0.136364	0.401934	0.745473	0.3	1	0.477773	0.647677	0	0.386824	0.471234	0.753596	0.290323	0.5	0.992	0.008	Active	Active
656743	(3R)-6,7-dimethoxy-3-[(5S)-6-methyl-7,8-dihydro-5H-[1,3]dioxolo[4,5-g]isoquinolin-5-yl]-3H-isobenzofuran-1-one	0.147727	0.285714	0.0304005	0.300946	0.0767308	0.580672	0.413088	0.729665	0.345714	0.387729	0.216657	0	0	0.378438	0.652841	0.42438	0.047619	0	0.0909091	0	0	0.2	1	0.722337	0.606887	0	0.189127	0.315273	0.779519	0.354839	0.5	0.016	0.984	Inactive	Inactive
657349	(3S,4R)-3-ethyl-4-[(3-methyl-4-imidazolyl)methyl]-2-oxolanone;nitric acid	0	0.285714	0.074002	0.342724	0.253935	0.549839	0.218327	0.484657	0.497143	0.226466	0.197988	0.110573	0	0.166667	0	0.258063	0.047619	0	0.0454545	0.516423	0	0	0	0.636961	0.650729	0	0	0.536179	0.787613	0.16129	0.333333	0.16	0.84	Inactive	Inactive
657607	10-(2-hydroxyethyl)-2,3,4,5,6,7,8,8a,9,9a-decahydro-1H-acridine-4a,10a-dicarbonitrile	0.154762	0.142857	0	0	0.110973	0.301685	0.349105	0.276832	0.565714	0.449791	0.721386	0	0.788491	0	0	0.76822	0.0952381	0	0.272727	0	0	0.3	1	0.377735	0.763703	0.719184	0.17957	0.487933	0	0.0645161	0.166667	0.056	0.944	Inactive	Inactive
657819	2-[4-(cyclohexylamino)-4-oxobutan-2-yl]heptanoic acid	0	0.142857	0.0174094	0	0.537422	0.207855	0.502613	0.119829	0.275604	0.208834	0.89325	0	0	0	0	0.319445	0	0	0.181818	0	0.792552	0	0	0.630548	0.624571	0	0	0.549647	0	0.0967742	0	0.032	0.968	Inactive	Inactive
658252	1-(2-furanyl)-3-(4-morpholinyl)-5,6,7,8-tetrahydroisoquinoline-4-carbonitrile	0.0515873	0.428571	0.142768	0.31149	0.119442	0.52539	0.52897	0.383399	0.272381	0.262592	0.245344	0.110573	0.394246	0.473724	0.169603	0.445382	0.190476	0	0	0	0	0.2	1	0.23365	0.655109	0.269694	0.284985	0.587227	0.774958	0.451613	0.5	1	0	Active	Active
658543	7-methyl-3H-pyrrolo[3,2-e][2,1,3]benzoxadiazole	0.180556	0.142857	0.0630549	0.342724	0.0832175	0.946342	0.355377	0.364886	0.291429	0.351751	0.181416	0.239664	0.248745	0.0607175	0	0.314967	0	0	0	0	0	0	0	0.378392	0.966446	0	0.178849	0.595519	0.756711	0.387097	0.333333	0.88	0.12	Active	Active
658608	3-anilino-1-(1,3-benzodioxol-5-yl)-1-propanone	0.0722222	0.285714	0.254893	0.214066	0.162483	0.540659	0.201176	0.279894	0.279606	0.203731	0.214848	0.118644	0	0.333333	0.486208	0.271742	0.047619	0	0	0	0.829078	0	0	0.43868	0.669221	0	0	0.497536	0.667282	0.322581	0.166667	0.648	0.352	Active	Active
658612	4-(hydroxymethyl)-8-quinolinol	0.108333	0.142857	0.100039	0	0.145078	0.651107	0.246231	0.34581	0.446617	0.395885	0.621694	0.110573	0	0.0303588	0	0.319787	0.047619	0	0	0	0	0.1	1	0.589913	0.585708	0	0.182623	0.485899	0.748698	0.354839	0.166667	0.928	0.072	Active	Active
658810	N-[2-(3,4-dimethoxyphenyl)ethyl]-N-methyl-4-morpholinecarboxamide	0	0.285714	0.0288284	0	0.303037	0.322661	0.226501	0.630101	0.414857	0.334614	0.195772	0	0	0	0.32642	0.289771	0.238095	0	0.0909091	0	0	0.2	1	0.664241	0.606849	0	0	0.468696	0.695972	0.258065	0.166667	0.224	0.776	Inactive	Inactive
658957	3-[(cycloheptylamino)-oxomethyl]-1,2,2-trimethyl-1-cyclopentanecarboxylic acid	0	0.285714	0.317996	0.0835707	0.305053	0.337133	0.263687	0.379093	0.725714	0.342185	0.893136	0	0	0	0	0.852213	0	0	0.181818	0	0.824031	0	0	0.638544	0.62488	0	0	0.0683481	0	0.0967742	0	0.032	0.968	Inactive	Inactive
659072	2-amino-1-[2-(3,4-dimethoxyphenyl)ethyl]-N-(2-furanylmethyl)-3-pyrrolo[3,2-b]quinoxalinecarboxamide	0.0902778	0.428571	0.236369	0.366614	0.0988142	0.66934	0.309479	0.450921	0.305143	0.351832	0.271166	0.221146	0	0.352241	0.379812	0.456698	0.0952381	0	0.0909091	0.476314	0.739545	0.3	1	0.502255	0.606849	0.539388	0.367286	0.352696	0.737534	0.548387	0.5	0.976	0.024	Active	Active
659124	1-butyl-2-[[2-furanyl(oxo)methyl]amino]-3-pyrrolo[3,2-b]quinoxalinecarboxylic acid ethyl ester	0.12037	0.285714	0.257514	0.366614	0.118221	0.711768	0.571932	0.295033	0.303354	0.318674	0.893128	0.221146	0	0.275091	0.222995	0.509619	0.0952381	0	0.227273	0.472227	0.726718	0.3	1	0.72488	0.655247	0	0.273914	0.675178	0.755989	0.774194	0.5	0.984	0.016	Active	Active
659176	1-(5-methoxy-1H-indol-3-yl)-2-(3-methyl-1-piperidinyl)ethanone	0.0722222	0.285714	0.175592	0.145758	0.167989	0.456346	0.524304	0.454978	0.282857	0.366218	0.211731	0	0	0.0742415	0.159788	0.320011	0.142857	0	0.136364	0	0	0.1	1	0.299755	0.601008	0	0.0931985	0.588421	0.742969	0.387097	0.333333	0.056	0.944	Inactive	Inactive
659343	8-(2-furanyl)-3,3-dimethyl-6-[2-(4-morpholinyl)ethylamino]-1,4-dihydropyrano[3,4-c]pyridine-5-carbonitrile	0.0515873	0.428571	0.655215	0.31149	0.139086	0.503863	0.590966	0.459679	0.291429	0.364855	0.246489	0.229217	0.394246	0.473724	0.169603	0.4522	0.333333	0	0.363636	0	0.87332	0.2	1	0.253873	0.655111	0.154111	0.284985	0.54277	0.793563	0.451613	0.666667	0.984	0.016	Active	Active
659422	1-(2-methyl-1H-indol-3-yl)-2-(2-methyl-1-piperidinyl)ethanone	0.0722222	0.285714	0.2016	0.0985916	0.158383	0.448602	0.445975	0.333839	0.346728	0.33669	0.199326	0	0	0	0.159788	0.400856	0.0952381	0	0.318182	0	0	0.1	1	0.30044	0.821808	0	0	0.45208	0.654395	0.354839	0.333333	0.12	0.88	Inactive	Inactive
659439	8-(2-furanyl)-3,3-dimethyl-6-(2-oxolanylmethylamino)-1,4-dihydropyrano[3,4-c]pyridine-5-carbonitrile	0.0541667	0.428571	0.508589	0.573309	0.138348	0.592643	0.648971	0.380441	0.314286	0.402915	0.246512	0.229217	0.394246	0.473724	0.169603	0.409128	0.142857	0	0.545455	0	0.860996	0.1	1	0.253998	0.655111	0	0.284985	0.657007	0.795748	0.451613	0.666667	0.976	0.024	Active	Active
659468	1-[2-(2-methyl-1H-indol-3-yl)-2-oxoethyl]-4-piperidinecarboxylic acid ethyl ester	0.0722222	0.285714	0.347991	0.0985916	0.187501	0.488894	0.388308	0.369492	0.35619	0.266512	0.892575	0	0	0	0.159788	0.42107	0.190476	0	0.318182	0	0	0.1	1	0.636155	0.649771	0	0	0.484375	0.672178	0.354839	0.333333	0.928	0.072	Active	Active
659781	(1S,4R)-3-[[3-(5-methyl-2-furanyl)anilino]-oxomethyl]-2-bicyclo[2.2.1]hept-5-enecarboxylic acid	0.12037	0.428571	0.211332	0.481124	0.161277	0.702753	0.585576	0.203898	0.252962	0.373528	0.893058	0.124848	0	0.154299	0	0.402349	0	0	0	0	0.74461	0	0	0.633265	0.624607	0	0.186745	0.574339	0.559669	0.451613	0.166667	0.968	0.032	Active	Active
659910	2-methyl-2,4-bis(5-methyl-2-furanyl)-1,3-dihydro-1,5-benzodiazepine	0.0515873	0.428571	0.0710233	0.403469	0.120418	0.648092	0.367971	0.251728	0.377143	0.449036	0.224923	0.118644	0	0.308599	0	0.553852	0	0	0.136364	0	0.93234	0.1	1	0.25265	0.653365	0	0.37349	0.647517	0.688232	0.451613	0.5	0.936	0.064	Active	Active
660106	13-(2-furanylmethyl)-17-[(4-methoxyphenyl)methyl]-2,9,13,15,17-pentazatetracyclo[8.7.0.03,8.011,16]heptadeca-1,3,5,7,9,11(16),14-heptaen-12-one	0.116071	0.428571	0.130975	0.366614	0.0551876	0.753686	0.410304	0.428458	0.222857	0.342803	0.254845	0.221146	0	0.682218	0.125852	0.473515	0.0952381	0	0	0.504365	0	0.3	1	0.521819	0.600975	0	0.46587	0.633841	0.736915	0.548387	0.666667	0.992	0.008	Active	Active
660118	16-hydroxy-12-methyl-8-(1-piperidinyl)-9,14-dioxa-6-azatetracyclo[8.7.0.02,8.011,15]heptadeca-1(17),10,12,15-tetraen-7-one	0.141304	0.285714	0.0094265	0.214066	0.0569157	0.528469	0.446127	0.339817	0.434534	0.338468	0.625969	0	0	0.240908	0.150535	0.77433	0.142857	0	0.272727	0	0.78986	0.3	1	0.590084	0.587905	0	0.0931985	0.611739	0.798929	0.354839	0.666667	0.808	0.192	Active	Active
660235	1-[(1,5-dimethyl-3-oxo-2-phenyl-4-pyrazolyl)amino]-3-propyl-4-pyrido[1,2-a]benzimidazolecarbonitrile	0.0902778	0.428571	0.2661	0.161184	0.102784	0.644359	0.410539	0.335399	0.314286	0.313197	0.723384	0.265537	0.394246	0.307057	0.0533918	0.479106	0	0.5	0.136364	0	0.87577	0.1	1	0.598411	0.857419	0.471199	0.284879	0.517365	0.696584	0.903226	0.5	0.992	0.008	Active	Active
660760	2-[2-(3,4-dimethoxyphenyl)ethyl-methylamino]-1-(5-methoxy-1H-indol-3-yl)ethanone	0.0722222	0.285714	0.18393	0.145758	0.204548	0.509496	0.386647	0.668208	0.363345	0.382757	0.212718	0	0	0.0742415	0.486208	0.319258	0.0952381	0	0.0909091	0	0	0.2	1	0.299733	0.601008	0	0.0931985	0.342394	0.69011	0.387097	0.166667	0.688	0.312	Active	Active
660761	17-(3,5-dimethylphenyl)-13-(2-furanylmethyl)-2,9,13,15,17-pentazatetracyclo[8.7.0.03,8.011,16]heptadeca-1,3,5,7,9,11(16),14-heptaen-12-one	0.116071	0.428571	0.35925	0.366614	0.0535363	0.783097	0.689497	0.407825	0.195429	0.309285	0.256569	0.221146	0	0.607977	0.125852	0.49072	0.047619	0	0	0.500306	0	0.3	1	0.521847	0.647711	0	0.372671	0.760616	0.630998	0.741935	0.666667	0.992	0.008	Active	Active
660841	2-amino-1-(2-furanylmethyl)-3-pyrrolo[3,2-b]quinoxalinecarboxylic acid 1-methoxypropan-2-yl ester	0.12037	0.285714	0.353048	0.366614	0.112695	0.733214	0.580606	0.441864	0.257143	0.314127	0.273613	0.221146	0	0.352241	0.0533918	0.479567	0.0952381	0	0.136364	0.443426	0	0.4	1	0.725682	0.64771	0.539388	0.46623	0.625719	0.761995	0.548387	0.5	1	0	Active	Active
660904	17-(2-furanylmethyl)-13-(3-methylphenyl)-2,9,13,15,17-pentazatetracyclo[8.7.0.03,8.011,16]heptadeca-1,3,5,7,9,11(16),14-heptaen-12-one	0.116071	0.428571	0.200947	0.366614	0.0514716	0.797102	0.565732	0.329096	0.238383	0.301279	0.257995	0.221146	0	0.607977	0.125852	0.476233	0.047619	0	0	0.490084	0	0.3	1	0.532287	0.64771	0	0.372671	0.60355	0.66914	0.741935	0.666667	0.992	0.008	Active	Active
661006	4-[3-[2-benzofuranyl(oxo)methyl]-1-[3-(dimethylamino)propyl]-4-hydroxy-5-oxo-2H-pyrrol-2-yl]benzoic acid methyl ester	0.0541667	0.428571	0.138235	0.206615	0.198454	0.633121	0.515595	0.541763	0.380701	0.379112	0.893948	0	0	0.0684758	0.169603	0.479218	0.0952381	0.25	0	0	0	0.3	1	0.709596	0.590173	0	0.0904997	0.784094	0.739676	0.548387	0.333333	0.944	0.056	Active	Active
661434	3-[[2-(5-methyl-2-furanyl)anilino]-oxomethyl]-2-bicyclo[2.2.1]hept-5-enecarboxylic acid	0.12037	0.428571	0.112546	0.481124	0.154773	0.702716	0.584502	0.203898	0.289756	0.3132	0.893058	0.124848	0	0.154299	0	0.436002	0	0	0	0	0.755179	0	0	0.633265	0.624607	0	0.186745	0.561535	0.561705	0.451613	0.166667	0.944	0.056	Active	Active
661564	1-[3-(diethylamino)propyl]-4-hydroxy-2-(5-methyl-2-furanyl)-3-[(5-methyl-2-furanyl)-oxomethyl]-2H-pyrrol-5-one	0	0.428571	0.473232	0.455644	0.279714	0.59246	0.456128	0.33133	0.36	0.35194	0.89146	0	0	0.231449	0.169603	0.463177	0.190476	0.25	0.272727	0	0	0.4	1	0.590239	0.590175	0	0.378055	0.455436	0.773836	0.419355	0.5	0.992	0.008	Active	Active
661781	5-(3-methoxyphenyl)-7-phenyl-4,7-dihydro-[1,2,4]triazolo[1,5-a]pyrimidine	0.0515873	0.428571	0.174671	0.214066	0.122526	0.604599	0.324772	0.358561	0.230476	0.239582	0.177197	0.419567	0.424572	0.362939	0	0.390413	0	0.25	0	0.488565	0.859544	0	0	0.42417	0.601007	0	0.2937	0.519568	0.674209	0.483871	0.333333	0.992	0.008	Active	Active
661817	2-amino-4-(2-ethoxyphenyl)-7-methyl-5-oxo-6-(2-pyridinylmethyl)-4H-pyrano[3,2-c]pyridine-3-carbonitrile	0.0492424	0.428571	0.328121	0	0.147307	0.630183	0.391616	0.369911	0.282857	0.415817	0.723346	0.225697	0.394246	0.428651	0	0.500207	0.0952381	0.5	0.272727	0	0	0.1	0	0.505915	0.606077	0.359592	0.375117	0.506714	0.726487	0.419355	0.5	0.952	0.048	Active	Active
661849	17-(2-furanylmethyl)-14-methyl-13-[(4-methylphenyl)methyl]-2,9,13,15,17-pentazatetracyclo[8.7.0.03,8.011,16]heptadeca-1,3,5,7,9,11(16),14-heptaen-12-one	0.116071	0.428571	0.409428	0.366614	0.0555984	0.750949	0.477542	0.371687	0.242449	0.404138	0.257495	0.221146	0	0.352241	0.125852	0.478394	0.0952381	0	0	0.497949	0	0.3	1	0.522064	0.64771	0	0.364519	0.566151	0.639617	0.548387	0.666667	1	0	Active	Active
662029	2-(2-furanyl)-3-[2-(4-methoxyphenyl)ethyl]imidazo[4,5-b]quinoxaline	0.0902778	0.428571	0.509305	0.393499	0.0813835	0.706476	0.317557	0.32485	0.247238	0.310241	0.224547	0.331719	0	0.240908	0.348847	0.396674	0.047619	0	0.0909091	0.538585	0	0.5	1	0.34994	0.600975	0	0.0931985	0.460347	0.702814	0.580645	0.5	0.968	0.032	Active	Active
662058	1-[2-(diethylamino)ethyl]-3-[2-furanyl(oxo)methyl]-4-hydroxy-2-(2-pyridinyl)-2H-pyrrol-5-one	0	0.428571	0.350878	0.366614	0.268183	0.563998	0.45358	0.333846	0.339429	0.35007	0.891461	0.110573	0	0.166667	0.169603	0.508741	0.190476	0.25	0.272727	0	0	0.5	1	0.590239	0.590174	0	0.0979371	0.438446	0.746602	0.419355	0.5	1	0	Active	Active
662095	7-(4-methoxyphenyl)-5-(4-methylphenyl)-4,7-dihydro-[1,2,4]triazolo[1,5-a]pyrimidine	0.0515873	0.428571	0.0457302	0.214066	0.128747	0.585835	0.288914	0.445873	0.327519	0.276222	0.174283	0.419567	0.424572	0.362939	0	0.327727	0	0.25	0	0.488692	0.865095	0	0	0.42417	0.600975	0	0.2937	0.497339	0.64505	0.451613	0.333333	0.944	0.056	Active	Active
662105	5-(2,4-dimethoxyphenyl)-7-(3,4-dimethoxyphenyl)-4,7-dihydrotetrazolo[1,5-a]pyrimidine	0.0515873	0.428571	0.012258	0.214066	0.144796	0.5875	0.252935	0.702132	0.34781	0.284379	0.198063	0.526911	0.0225505	0.148483	0.32642	0.335274	0	0.25	0	0.442287	0.841098	0.1	0	0.478372	0.601168	0	0.284334	0.394704	0.807015	0.516129	0.333333	0.904	0.096	Active	Active
662112	3-[2-benzofuranyl(oxo)methyl]-4-hydroxy-2-(5-methyl-2-furanyl)-1-[2-(4-morpholinyl)ethyl]-2H-pyrrol-5-one	0.0433333	0.571429	0.127128	0.396829	0.151544	0.657042	0.488538	0.345446	0.275604	0.360858	0.89146	0	0	0.222775	0.169603	0.509328	0.285714	0.25	0	0	0	0.6	1	0.590239	0.590175	0	0.375182	0.435178	0.740124	0.548387	0.666667	1	0	Active	Active
662156	(3aR,4S,8bS)-4-benzoyl-2-(4-methylphenyl)-4,6,7,8,8a,8b-hexahydro-3aH-pyrrolo[3,4-a]pyrrolizine-1,3-dione	0.0942029	0.428571	0.112021	0.328916	0.102473	0.592193	0.542658	0.27156	0.282857	0.396032	0.892367	0	0	0	0.159788	0.560933	0.047619	0	0.181818	0	0	0.1	1	0.456389	0.929688	0	0	0.55915	0.677276	0.354839	0.5	0.912	0.088	Active	Active
662162	3-[2-furanyl(oxo)methyl]-4-hydroxy-2-(3-methoxy-4-propoxyphenyl)-1-[2-(4-morpholinyl)ethyl]-2H-pyrrol-5-one	0	0.571429	0.103999	0.366614	0.215854	0.532479	0.473893	0.422102	0.314286	0.337685	0.891461	0	0	0.166667	0.496024	0.52406	0.333333	0.25	0.0909091	0	0	0.6	1	0.590239	0.590173	0	0	0.551404	0.796378	0.419355	0.5	0.968	0.032	Active	Active
662176	7-(4-ethoxyphenyl)-5-phenyl-4,7-dihydro-[1,2,4]triazolo[1,5-a]pyrimidine	0.0515873	0.428571	0.305552	0.214066	0.128219	0.576492	0.281791	0.268737	0.259923	0.203331	0.169981	0.419567	0.424572	0.362939	0	0.390436	0.047619	0.25	0.136364	0.489366	0.862436	0	0	0.42417	0.605592	0	0.2937	0.529336	0.672582	0.451613	0.333333	0.992	0.008	Active	Active
662182	4-hydroxy-2-(3-methoxy-4-propoxyphenyl)-3-[(5-methyl-2-furanyl)-oxomethyl]-1-[2-(4-morpholinyl)ethyl]-2H-pyrrol-5-one	0	0.571429	0.12857	0.272492	0.219319	0.520409	0.463354	0.424757	0.323774	0.353745	0.89146	0	0	0.0771497	0.496024	0.52414	0.333333	0.25	0.0909091	0	0	0.6	1	0.590239	0.590173	0	0.0933725	0.522544	0.791982	0.419355	0.5	0.992	0.008	Active	Active
662523	2-phenyl-5-(phenylmethyl)-3-(3-pyridinyl)-3a,6a-dihydro-3H-pyrrolo[3,4-d]isoxazole-4,6-dione	0.0416667	0.571429	0.314551	0.161184	0.129554	0.59536	0.463934	0.1566	0.196596	0.337959	0.887681	0.110573	0	0	0	0.521072	0.047619	0	0	0	0	0.2	1	0.513638	0.952906	0	0.0959281	0.70155	0.68731	0.258065	0.5	0.992	0.008	Active	Active
662659	5-(2,4-dimethylphenyl)-2-phenyl-3-pyridin-4-yl-3a,6a-dihydro-3H-pyrrolo[3,4-d]isoxazole-4,6-dione	0.0416667	0.571429	0.144224	0.161184	0.133836	0.610042	0.508487	0.275919	0.264	0.389657	0.887681	0.110573	0	0	0	0.533012	0	0	0	0	0	0.2	1	0.524358	0.959566	0	0.0959281	0.653468	0.669436	0.354839	0.5	0.992	0.008	Active	Active
662813	5-(4-methylphenyl)-2-phenyl-3-pyridin-4-yl-3a,6a-dihydro-3H-pyrrolo[3,4-d]isoxazole-4,6-dione	0.0416667	0.571429	0.216624	0.161184	0.1315	0.615211	0.520678	0.193486	0.251429	0.370995	0.887681	0.110573	0	0	0	0.530188	0	0	0	0	0	0.2	1	0.524338	0.959566	0	0.0959281	0.616574	0.705343	0.354839	0.5	0.992	0.008	Active	Active
663026	5-(2-methylphenyl)-2-phenyl-3-pyridin-4-yl-3a,6a-dihydro-3H-pyrrolo[3,4-d]isoxazole-4,6-dione	0.0416667	0.571429	0.0683552	0.161184	0.12957	0.617303	0.469397	0.193486	0.251429	0.368926	0.887681	0.110573	0	0	0	0.53297	0	0	0	0	0	0.2	1	0.524358	0.959566	0	0.0959281	0.629277	0.69704	0.354839	0.5	1	0	Active	Active
663254	1-[1-(3-methylphenyl)-2,5-dioxo-3-pyrrolidinyl]-3-piperidinecarboxylic acid ethyl ester	0	0.428571	0.16184	0.0985916	0.221373	0.498877	0.449702	0.327193	0.367218	0.277189	0.89401	0	0	0	0	0.430538	0.142857	0	0.227273	0	0	0.2	1	0.639112	0.649817	0	0	0.610824	0.659353	0.354839	0.333333	0.968	0.032	Active	Active
663328	4-(3-ethoxy-4-hydroxyphenyl)-3-methyl-5-(4-methylphenyl)-2,4-dihydropyrrolo[3,4-c]pyrazol-6-one	0.0541667	0.428571	0.144812	0.206615	0.14865	0.641361	0.403491	0.397116	0.36	0.467407	0.625642	0.109766	0.211509	0	0.249018	0.519087	0.047619	0	0.136364	0	0	0.3	1	0.590082	0.587852	0	0	0.601906	0.680893	0.451613	0.333333	0.984	0.016	Active	Active
663656	1-methyl-4-[2-methyl-3-(1-naphthalenyloxy)propyl]piperazine	0.0677083	0.285714	0.245597	0	0.158096	0.300865	0.459976	0.460318	0.282857	0.306192	0.0817621	0	0	0.0742415	0	0.305765	0.285714	0	0	0	0	0.1	0	0.16943	0.607501	0	0.0931985	0.690995	0.642049	0.354839	0.166667	0.88	0.12	Active	Active
663689	(11S,12R,16S)-11-acetyl-14-(phenylmethyl)-10,14-diazatetracyclo[8.6.0.02,7.012,16]hexadeca-2,4,6,8-tetraene-13,15-dione	0.147727	0.285714	0.443374	0.130185	0.0655118	0.613202	0.408327	0.298015	0.22	0.437323	0.892581	0.0624239	0	0	0.159788	0.566225	0.047619	0	0	0	0	0.1	1	0.44694	0.820597	0	0	0.610454	0.665986	0.290323	0.5	0.8	0.2	Active	Active
663861	2-[4-(2-methoxyphenyl)-1-piperazinyl]-1-(2-methyl-1H-indol-3-yl)ethanone	0.0515873	0.428571	0.136457	0.0985916	0.143312	0.484568	0.396818	0.455283	0.314286	0.248251	0.200027	0	0	0.0742415	0.159788	0.401713	0.238095	0	0	0	0	0.3	1	0.300419	0.604266	0	0.0931985	0.351362	0.663751	0.354839	0.333333	0.888	0.112	Active	Active
663869	4-(4-methylphenyl)-3,4,5,6-tetrahydro-1H-benzo[h]quinazolin-2-one	0.108333	0.285714	0.216475	0	0.079924	0.518227	0.330515	0.33984	0.314286	0.373315	0.161286	0.0181598	0	0	0	0.398941	0	0.25	0	0	0.776141	0	0	0.664268	0.870082	0	0	0.477808	0.612577	0.387097	0.166667	0.744	0.256	Active	Active
663990	1-ethyl-3'-hydroxy-4'-[(5-methyl-2-furanyl)-oxomethyl]-1'-[3-(4-morpholinyl)propyl]spiro[indole-3,5'-pyrrole]-2,2'-dione	0.0451389	0.428571	0.754161	0.300946	0.153941	0.564276	0.524393	0.417411	0.409655	0.376994	0.891698	0	0	0.0771497	0.169603	0.854053	0.333333	0.25	0.136364	0	0	0.6	1	0.590239	0.590197	0	0.0933725	0.482191	0.727587	0.419355	0.666667	0.88	0.12	Active	Active
664014	2-[3-(4-morpholinyl)propyl]-1-(4-propoxyphenyl)-1H-[1]benzopyrano[2,3-c]pyrrole-3,9-dione	0.0866667	0.428571	0.193878	0.0663795	0.0936388	0.461849	0.481309	0.353164	0.238383	0.365432	0.891263	0.0345406	0	0.148483	0.159788	0.535919	0.333333	0.25	0.0909091	0	0	0.3	1	0.587008	0.606014	0	0.183698	0.708696	0.734917	0.451613	0.5	0.976	0.024	Active	Active
664021	(11S,12R,16S)-11-[2-furanyl(oxo)methyl]-14-phenyl-10,14-diazatetracyclo[8.6.0.02,7.012,16]hexadeca-2,4,6,8-tetraene-13,15-dione	0.12037	0.428571	0.193358	0.419952	0.0580679	0.713002	0.469042	0.173064	0.230476	0.362033	0.892458	0.0624239	0	0.166667	0.169603	0.574205	0	0	0	0	0	0.2	1	0.457688	0.657411	0	0.0979371	0.567507	0.685873	0.354839	0.666667	0.968	0.032	Active	Active
664086	5-(4-methoxyphenyl)-1,3-dimethyl-6-(2-pyridinylmethyl)pyrrolo[3,4-d]pyrimidine-2,4-dione	0.0515873	0.428571	0.0110832	0.0985916	0.147092	0.618742	0.226907	0.679459	0.314286	0.425889	0.888404	0.110573	0	0.0742415	0	0.505229	0.047619	0	0	0.509269	0	0.2	0	0.691695	0.600976	0	0.0931985	0.561116	0.717667	0.580645	0.5	0.896	0.104	Active	Active
664162	2-amino-1-(2,4-dimethoxyphenyl)-N-(2-furanylmethyl)-3-pyrrolo[3,2-b]quinoxalinecarboxamide	0.0902778	0.428571	0.347135	0.366614	0.0963522	0.731842	0.390793	0.454313	0.266846	0.374149	0.274392	0.221146	0	0.500724	0.0533918	0.483211	0.047619	0	0	0.433585	0.733356	0.3	1	0.502283	0.60117	0.539388	0.553683	0.480292	0.771257	0.806452	0.5	1	0	Active	Active
664291	2-(3,4-dihydro-1H-isoquinolin-2-yl)-7-(2-furanyl)-7,8-dihydro-6H-quinazolin-5-one	0.0866667	0.428571	0.0925846	0.31149	0.0893696	0.592394	0.274024	0.311026	0.302591	0.370249	0.236272	0.221146	0	0.243816	0.159788	0.316085	0.0952381	0	0.0909091	0	0	0	0	0.422925	0.645297	0	0.0933725	0.489703	0.608503	0.290323	0.5	0.92	0.08	Active	Active
664440	7-(2-furanylmethyl)-11-methyl-2-oxo-6-[oxo(3-pyridinyl)methyl]imino-1,7,9-triazatricyclo[8.4.0.03,8]tetradeca-3(8),4,9,11,13-pentaene-5-carboxylic acid ethyl ester	0.0866667	0.428571	0.326627	0.31149	0.100052	0.70255	0.406201	0.417055	0.340752	0.362825	0.893395	0.297845	0.213064	0.321882	0.144921	0.463603	0.0952381	0	0.136364	0	0	0.1	1	0.71943	0.64771	0	0.366634	0.79184	0.846897	0.741935	0.833333	0.96	0.04	Active	Active
664450	2-[cyclohexyl(methyl)amino]-1-(6-methoxy-1H-indol-3-yl)ethanone	0.0722222	0.285714	0.106992	0.145758	0.177193	0.404193	0.452635	0.424596	0.36	0.304345	0.212142	0	0	0.0742415	0.159788	0.380229	0.047619	0	0.181818	0	0	0.1	1	0.29975	0.601084	0	0.0931985	0.476035	0.730366	0.387097	0.166667	0.688	0.312	Active	Active
664455	N-(3-cyano-5-oxo-1-propan-2-yl-2-pyrido[1,2-g][1,6]naphthyridinylidene)-2-furancarboxamide	0.114035	0.285714	0.274387	0.31149	0.106248	0.749581	0.5548	0.333091	0.34781	0.441929	0.892783	0.348439	0.607309	0.40173	0.242064	0.440574	0	0.5	0.272727	0	0	0.2	1	0.646942	0.660511	0.440408	0.0983809	0.660958	0.832286	0.645161	0.666667	0.984	0.016	Active	Active
664477	1,3-dimethyl-5-phenyl-6-(2-pyridinylmethyl)pyrrolo[3,4-d]pyrimidine-2,4-dione	0.0515873	0.428571	0.438077	0.0985916	0.139912	0.629889	0.300768	0.57295	0.278367	0.405058	0.888404	0.110573	0	0	0	0.505202	0.047619	0	0	0.514795	0	0.2	0	0.691695	0.852895	0	0	0.61969	0.691231	0.548387	0.5	0.928	0.072	Active	Active
664790	1,3-dimethyl-5-(3-methylphenyl)-6-(2-oxolanylmethyl)pyrrolo[3,4-d]pyrimidine-2,4-dione	0.0541667	0.428571	0.374558	0.393499	0.143629	0.589322	0.460688	0.599089	0.302591	0.391871	0.888404	0	0	0	0	0.45837	0.0952381	0	0.181818	0.538181	0	0.2	1	0.691695	0.794127	0	0	0.689374	0.638978	0.548387	0.5	0.92	0.08	Active	Active
664909	2-[3-(4-morpholinyl)propyl]-1-(3-pyridinyl)-1H-[1]benzopyrano[2,3-c]pyrrole-3,9-dione	0.0866667	0.428571	0.660024	0.0663795	0.0846827	0.503248	0.521539	0.370071	0.22	0.373337	0.891263	0.145114	0	0.0742415	0.159788	0.520514	0.285714	0.25	0	0	0	0.3	1	0.58701	0.67437	0	0.0904997	0.678798	0.744064	0.322581	0.666667	0.928	0.072	Active	Active
665041	N-[3-(2-furanyl)-3-(2-methoxyphenyl)propyl]propanamide	0	0.285714	0.497954	0.31149	0.326847	0.495789	0.234471	0.310929	0.350204	0.154643	0.237022	0	0	0.318058	0	0.350703	0.047619	0	0.0909091	0	0.749208	0	0	0.406572	0.601446	0	0.186571	0.561785	0.673997	0.225806	0.166667	0.96	0.04	Active	Active
665210	6-amino-1'-(2-amino-2-oxoethyl)-2'-oxo-3-propyl-5-spiro[2H-pyrano[2,3-c]pyrazole-4,3'-indole]carboxylic acid methyl ester	0.127451	0.142857	0.139367	0.19161	0.137413	0.719141	0.617597	0.55942	0.414857	0.382182	0.894326	0.109766	0	0.0749191	0	0.846646	0.047619	0	0	0	0	0.1	1	0.716649	0.650095	0.557077	0.284204	0.682996	0.769412	0.387097	0.5	0.168	0.832	Inactive	Inactive
665212	N-butyl-N-[(6-methoxy-2-oxo-1H-quinolin-3-yl)methyl]-2-furancarboxamide	0.0722222	0.285714	0.00230891	0.31149	0.208071	0.578218	0.393846	0.384525	0.327519	0.370028	0.892571	0.0624239	0	0.240908	0.169603	0.329635	0.0952381	0	0.0909091	0	0.739344	0.2	1	0.584546	0.601008	0	0.0931985	0.631017	0.814447	0.387097	0.333333	0.968	0.032	Active	Active
665296	13-amino-3,5-dimethyl-7-oxo-11-phenyl-4,14-dioxatricyclo[8.4.0.02,6]tetradeca-1(10),2,5,8,12-pentaene-12-carbonitrile	0.108333	0.285714	0.169273	0.0985916	0.09668	0.713593	0.431984	0.383584	0.337674	0.342457	0.723347	0.159388	0.394246	0.508709	0.159788	0.497083	0	0.25	0	0	0	0	0	0.371271	0.651451	0	0.468663	0.475725	0.691373	0.548387	0.333333	0.968	0.032	Active	Active
665451	7-(2-furanyl)-5-(4-phenylphenyl)-4,7-dihydro-[1,2,4]triazolo[1,5-a]pyrimidine	0.0416667	0.571429	0.356637	0.490578	0.108215	0.693878	0.325282	0.188402	0.278367	0.134409	0.217994	0.419567	0.424572	0.532513	0	0.390437	0	0.25	0	0.471021	0.863147	0.1	1	0.424412	0.648802	0	0.293874	0.514338	0.659551	0.645161	0.5	0.984	0.016	Active	Active
665632	2-methyl-1-pyridin-4-yl-1H-[1]benzopyrano[2,3-c]pyrrole-3,9-dione	0.114035	0.285714	0.110825	0.0663795	0.0883555	0.665431	0.401629	0.405312	0.300695	0.475153	0.891269	0.145114	0	0.0742415	0.159788	0.514972	0	0.25	0	0	0	0.2	1	0.586382	0.67437	0	0.0904997	0.630456	0.797365	0.322581	0.5	0.968	0.032	Active	Active
665707	2-[2-(4,6-dioxo-2,5-diphenyl-3a,6a-dihydro-3H-pyrrolo[3,4-d]isoxazol-3-yl)phenoxy]acetic acid	0.0416667	0.571429	0.0551391	0.161184	0.132282	0.672986	0.490533	0.124325	0.238383	0.309514	0.897758	0	0	0.0742415	0.142945	0.534635	0.047619	0	0	0	0	0.4	1	0.719383	0.624499	0	0.189127	0.670632	0.726976	0.354839	0.333333	0.944	0.056	Active	Active
665793	2-(1,4-dioxa-8-azaspiro[4.5]decan-8-yl)-1-(5-methyl-1H-indol-3-yl)ethanone	0.0570175	0.285714	0.155924	0.365767	0.139588	0.525178	0.304418	0.401453	0.327519	0.425053	0.201093	0	0	0	0.159788	0.449925	0.238095	0	0	0	0	0.1	1	0.299751	0.817947	0	0	0.453668	0.6428	0.354839	0.5	0.296	0.704	Inactive	Inactive
665864	1',3'-dimethylspiro[1,3,9-triazapentacyclo[12.8.0.02,11.04,9.015,20]docosa-2(11),3,5,7,15,17,19-heptaene-13,5'-1,3-diazinane]-2',4',6',10-tetrone	0.160494	0.142857	0.254101	0	0.0373129	0.631647	0.224634	0.585619	0.490286	0.491217	0.892901	0.187272	0	0.0659219	0	0.761494	0.047619	0	0.0909091	0	0	0	0	0.696274	0.839212	0	0.185846	0.864471	0.662654	0.258065	0.833333	0.048	0.952	Inactive	Inactive
665933	3-(2-furanylmethyl)-8-methoxy-5-methyl-4-pyrimido[5,4-b]indolone	0.12037	0.285714	0.229305	0.366614	0.0970327	0.746573	0.28818	0.630067	0.28782	0.331038	0.237188	0	0	0.56279	0	0.445608	0.047619	0	0	0.484732	0	0.4	1	0.554786	0.601009	0	0.36542	0.405719	0.794681	0.483871	0.5	0.88	0.12	Active	Active
665965	(3aR,6aS)-3-(2,3-dimethoxyphenyl)-5-(phenylmethyl)-3a,6a-dihydropyrrolo[3,4-d]isoxazole-4,6-dione	0.0541667	0.428571	0.205955	0.206615	0.147654	0.624828	0.414704	0.484141	0.337674	0.33346	0.887682	0	0	0.0390327	0.32642	0.497974	0.047619	0	0	0	0	0.3	1	0.545108	0.606883	0	0.188513	0.521042	0.700137	0.354839	0.333333	0.976	0.024	Active	Active
665981	4-methoxy-N-[2-(2-methoxyethyl)-3,4-dihydro-1H-pyrazino[1,2-a]benzimidazol-8-yl]benzamide	0.114035	0.285714	0.0976632	0.0985916	0.114259	0.522842	0.360922	0.528565	0.267508	0.233219	0.219652	0.110573	0	0.107202	0	0.413455	0.238095	0	0	0.584251	0.759083	0.3	1	0.497876	0.600976	0	0.187611	0.395203	0.750564	0.612903	0.333333	0.968	0.032	Active	Active
666059	2-(6,7-dimethoxy-3,4-dihydro-1H-isoquinolin-2-yl)-N-(3-methylphenyl)acetamide	0.0677083	0.285714	0.2098	0	0.176484	0.461597	0.463169	0.555849	0.219151	0.382109	0.194111	0	0	0	0.32642	0.238313	0.142857	0	0.0909091	0	0.764381	0.2	1	0.4543	0.606863	0	0	0.377749	0.639041	0.290323	0.166667	0.04	0.96	Inactive	Inactive
666107	2-ethyl-3-(2-furanylmethyl)-8-methoxy[1]benzopyrano[2,3-d]pyrimidine-4,5-dione	0.114035	0.285714	0.036048	0.31149	0.100805	0.709709	0.381165	0.43624	0.278367	0.475474	0.888572	0	0.213064	0.470365	0	0.412638	0.047619	0	0	0	0	0.1	1	0.53054	0.601168	0	0.371483	0.551886	0.817717	0.387097	0.5	0.984	0.016	Active	Active
666215	(3,4-diethoxyphenyl)-(6,7-dimethoxy-3,4-dihydro-1H-isoquinolin-2-yl)methanone	0.0677083	0.285714	0.0597141	0	0.201277	0.425288	0.252977	0.558981	0.400139	0.375048	0.196272	0	0	0	0.652841	0.318818	0.190476	0	0.363636	0	0	0.2	0	0.494456	0.606863	0	0	0.367114	0.758697	0.354839	0.166667	0.032	0.968	Inactive	Inactive
666216	2-amino-4-(7-methoxy-1,3-benzodioxol-5-yl)-7-methyl-5-oxo-6-(2-oxolanylmethyl)-4H-pyrano[3,2-c]pyridine-3-carbonitrile	0.0902778	0.428571	0.166143	0.490578	0.112117	0.66419	0.504953	0.535084	0.29531	0.408483	0.723346	0.115124	0.394246	0.687743	0.32642	0.445268	0.0952381	0.5	0.318182	0	0	0.2	1	0.505243	0.607074	0.359592	0.281918	0.516163	0.846864	0.419355	0.666667	0.96	0.04	Active	Active
666311	2-amino-6-[3-(1-imidazolyl)propyl]-4-(2-methoxyphenyl)-7-methyl-5-oxo-4H-pyrano[3,2-c]pyridine-3-carbonitrile	0.0515873	0.428571	0.665924	0.31149	0.150022	0.662876	0.397435	0.501294	0.314286	0.382707	0.723346	0.225697	0.394246	0.595318	0	0.472399	0.0952381	0.5	0.136364	0.509551	0	0	0	0.505052	0.601461	0.557077	0.375117	0.557395	0.737902	0.419355	0.5	0.96	0.04	Active	Active
666490	1-(6,7-dimethoxy-3,4-dihydro-1H-isoquinolin-2-yl)-2-(3,4-dimethylphenoxy)ethanone	0.0677083	0.285714	0.229117	0	0.183438	0.450862	0.207318	0.616632	0.43033	0.484699	0.194368	0	0	0.0742415	0.469366	0.239213	0.142857	0	0.0909091	0	0	0.3	1	0.510935	0.606863	0	0.0931985	0.156028	0.662309	0.258065	0.166667	0.024	0.976	Inactive	Inactive
666504	6-(2-furanyl)-2-methyl-9-phenyl-5,6,7,9-tetrahydro-4H-[1,2,4]triazolo[5,1-b]quinazolin-8-one	0.0902778	0.428571	0.253247	0.43302	0.0824046	0.702266	0.397175	0.21954	0.188571	0.353398	0.238635	0.357143	0.424572	0.243816	0.232248	0.483161	0	0.25	0.0909091	0.473062	0.861885	0	0	0.424281	0.645297	0	0.285722	0.58818	0.679017	0.548387	0.5	0.952	0.048	Active	Active
666524	2'-amino-5,9,11,11-tetramethyl-2,5'-dioxo-3'-spiro[1-azatricyclo[6.3.1.04,12]dodeca-4,6,8(12),9-tetraene-3,4'-7,8-dihydro-6H-1-benzopyran]carboxylic acid ethyl ester	0.206349	0.142857	0.115489	0.0500339	0.091545	0.602827	0.669692	0.593914	0.465143	0.479051	0.892856	0.0969644	0	0.119346	0.159788	0.856127	0.047619	0.25	0.5	0	0	0	0	0.71729	0.654937	0.215755	0.27147	0.661011	0.568264	0.354839	0.5	0.056	0.944	Inactive	Inactive
666570	9-(2-furanyl)-8,9,10,11-tetrahydrobenzo[b][1,4]benzodiazepin-7-one	0.108333	0.285714	0.115907	0.31149	0.0723851	0.679871	0.286466	0.142694	0.299496	0.351119	0.235445	0.196403	0	0.243816	0.159788	0.314469	0	0.25	0.0909091	0	0.86898	0	0	0.268796	0.645297	0	0.0933725	0.574849	0.704445	0.419355	0.333333	1	0	Active	Active
666706	1-cyclohexyl-3-[2-(2-methoxyethyl)-3,4-dihydro-1H-pyrazino[1,2-a]benzimidazol-8-yl]urea	0.114035	0.285714	0.1252	0.0985916	0.108632	0.393304	0.519083	0.342984	0.142578	0.169093	0.219254	0.110573	0	0.0329609	0	0.413441	0.238095	0	0.181818	0.590619	0.765064	0.3	1	0.662978	0.783022	0	0.0944125	0.479669	0.721967	0.419355	0.333333	0.944	0.056	Active	Active
666783	3-(2-furanylmethyl)-8-methoxy-2-propyl[1]benzopyrano[2,3-d]pyrimidine-4,5-dione	0.114035	0.285714	0.0152939	0.31149	0.103948	0.690836	0.516544	0.404389	0.267508	0.449611	0.888572	0	0.213064	0.470365	0	0.450031	0.047619	0	0	0	0	0.1	1	0.53054	0.601168	0	0.371483	0.578392	0.813321	0.387097	0.5	1	0	Active	Active
666976	(3aR,6aS)-5-(2,3-dihydro-1,4-benzodioxin-6-yl)-3-(2,3-dimethoxyphenyl)-3a,6a-dihydropyrrolo[3,4-d]isoxazole-4,6-dione	0.0902778	0.428571	0.126101	0.206615	0.107225	0.661326	0.347048	0.486026	0.354514	0.349147	0.887682	0	0	0.16908	0.652841	0.483125	0.0952381	0	0	0	0	0.4	1	0.555805	0.606883	0	0.402706	0.457063	0.830631	0.419355	0.5	0.936	0.064	Active	Active
667114	1-(4-methylphenyl)-3'-phenylspiro[1,3-diazinane-5,5'-2,4,4a,6-tetrahydro-1H-pyrazino[1,2-a]quinoline]-2,4,6-trione	0.0698925	0.428571	0.0163826	0	0.0808543	0.573358	0.411063	0.359488	0.414857	0.384674	0.888688	0	0	0	0	0.77725	0.142857	0	0	0	0.652258	0.1	0	0.702496	0.806808	0	0	0.451468	0.660427	0.451613	0.5	0.8	0.2	Active	Active
667128	11-methyl-7-[3-(4-morpholinyl)propyl]-2,6-dioxo-1,7,9-triazatricyclo[8.4.0.03,8]tetradeca-3(8),4,9,11,13-pentaene-5-carbonitrile	0.108333	0.285714	0.607113	0	0.099056	0.563205	0.452843	0.47964	0.36	0.444607	0.892133	0.187272	0.394246	0.313129	0.0724603	0.451976	0.285714	0	0	0	0	0.1	1	0.533719	0.790197	0.560986	0.280103	0.727408	0.974196	0.451613	0.666667	0.888	0.112	Active	Active
667165	3-(2-furanylmethyl)-8-methoxy-2-(4-methylphenyl)[1]benzopyrano[2,3-d]pyrimidine-4,5-dione	0.0866667	0.428571	0.0336472	0.31149	0.0892378	0.713239	0.517978	0.446021	0.284706	0.42862	0.888572	0	0.213064	0.470365	0	0.418951	0.047619	0	0	0	0	0.1	1	0.531174	0.601168	0	0.371483	0.588175	0.725757	0.580645	0.5	0.992	0.008	Active	Active
667167	2-[[3-[3-(4-morpholinyl)propyl]-4-oxo-2-quinazolinyl]methyl]isoindole-1,3-dione	0.0866667	0.428571	0.375391	0.0663795	0.0939437	0.527817	0.394507	0.402729	0.314286	0.258024	0.892916	0	0	0.0329609	0	0.45067	0.333333	0	0	0	0	0.3	1	0.513214	0.790197	0	0.0944125	0.47319	0.743555	0.354839	0.5	0.888	0.112	Active	Active
667264	3-(2-furanylmethyl)-8-methoxy-2-(4-methoxyphenyl)[1]benzopyrano[2,3-d]pyrimidine-4,5-dione	0.0866667	0.428571	0.065925	0.31149	0.0918127	0.710786	0.390738	0.500239	0.275604	0.416596	0.888572	0	0.213064	0.544606	0	0.418953	0.047619	0	0	0	0	0.1	1	0.531174	0.600976	0	0.464682	0.541417	0.836904	0.774194	0.5	0.992	0.008	Active	Active
667377	(3aR,6aS)-5-(2,3-dihydro-1,4-benzodioxin-6-yl)-3-(3,4-dimethoxyphenyl)-3a,6a-dihydropyrrolo[3,4-d]isoxazole-4,6-dione	0.0902778	0.428571	0.0284063	0.206615	0.109898	0.659272	0.296127	0.486026	0.354514	0.387361	0.887682	0	0	0.16908	0.652841	0.479308	0.0952381	0	0	0	0	0.4	1	0.555805	0.60685	0	0.402706	0.432439	0.869711	0.419355	0.5	0.912	0.088	Active	Active
669571	N-(3-methoxyphenyl)-1,3-benzodioxole-5-carboxamide	0.0722222	0.285714	0.112841	0.214066	0.165576	0.615556	0.247496	0.487296	0.264	0.350551	0.215317	0	0	0.407575	0.32642	0.220892	0	0	0	0	0.72301	0	0	0.498173	0.601083	0	0.0931985	0.490017	0.775637	0.580645	0.166667	0.096	0.904	Inactive	Inactive
669590	N-(2-methoxyphenyl)-1,3-benzodioxole-5-carboxamide	0.0722222	0.285714	0.0318674	0.214066	0.162274	0.611706	0.152332	0.487296	0.364571	0.367804	0.215349	0	0	0.407575	0.32642	0.250935	0	0	0	0	0.722962	0	1	0.498388	0.604274	0	0.0931985	0.497071	0.753385	0.580645	0.166667	0.032	0.968	Inactive	Inactive
669595	N-(2-phenylethyl)-1,3-benzodioxole-5-carboxamide	0.0722222	0.285714	0.254893	0.214066	0.162483	0.539219	0.247315	0.326184	0.279606	0.203731	0.214928	0	0	0.333333	0.32642	0.271742	0.047619	0	0.0909091	0	0.747338	0	0	0.487242	0.669221	0	0	0.484021	0.639038	0.354839	0.166667	0.088	0.912	Inactive	Inactive
670960	2-[2-(3,4-dimethoxyphenyl)-1-oxoethyl]-4-methyl-1H-pyridazine-3,6-dione	0	0.285714	0.126501	0	0.298484	0.640185	0.310926	0.552846	0.424286	0.48172	0.89233	0.0624239	0.0381026	0	0.32642	0.289802	0	0	0	0	0.574203	0.2	1	0.547422	0.606849	0	0	0.483205	0.823541	0.322581	0.166667	0.784	0.216	Active	Active
670962	2-[2-(3,4-dimethoxyphenyl)-1-oxoethyl]-1H-pyridazine-3,6-dione	0	0.285714	0.0604907	0	0.289591	0.646835	0.290133	0.475042	0.414857	0.438952	0.89233	0.124848	0.0381026	0	0.32642	0.250185	0	0	0	0	0.563693	0.2	1	0.539958	0.606849	0	0	0.4579	0.829105	0.322581	0.166667	0.848	0.152	Active	Active
672059	4-ethoxy-2-(2-furanylmethyl)-1,3-dimethyl-8-cyclohepta[c]pyrrolone	0.0722222	0.285714	0.292883	0.366614	0.15915	0.638232	0.301832	0.42505	0.299496	0.392869	0.237562	0.221812	0	0.318058	0.159788	0.493164	0.0952381	0.25	0.136364	0.544639	0	0.1	1	0.323894	0.606665	0	0.186571	0.300003	0.753576	0.387097	0.333333	0.984	0.016	Active	Active
673465	(2R)-1-[(4,8-dimethoxy-7-furo[2,3-b]quinolinyl)oxy]-3-methylbutane-2,3-diol	0.166667	0.142857	0.425445	0.214066	0.141857	0.65086	0.502989	0.591525	0.490286	0.383428	0.606313	0.110573	0	0.33629	0.32642	0.400608	0.047619	0	0.272727	0	0	0.4	1	0.43357	0.603268	0	0.388664	0.684522	0.863262	0.516129	0.333333	0.112	0.888	Inactive	Inactive
675010	N-(3-methoxyphenyl)-3-phenylpropanamide	0	0.285714	0.112456	0	0.261781	0.487589	0.351572	0.248929	0.113143	0.276819	0.180041	0	0	0.0742415	0	0.11809	0	0	0	0	0.738235	0	0	0.418987	0.601083	0	0.0931985	0.513797	0.636354	0.322581	0	0.032	0.968	Inactive	Inactive
675786	5-(hydroxymethyl)-8-quinolinol	0.108333	0.142857	0.107998	0	0.146544	0.619703	0.246231	0.34581	0.446617	0.395885	0.621501	0.110573	0	0.0303588	0	0.343894	0.047619	0	0	0	0	0.1	1	0.589913	0.585708	0	0.182623	0.485899	0.748698	0.354839	0.166667	0.944	0.056	Active	Active
679296	2-amino-4-(5-methyl-2-furanyl)-5,6,7,8-tetrahydroquinoline-3-carbonitrile	0.0722222	0.285714	0.194698	0.214066	0.140942	0.641002	0.494038	0.327671	0.314286	0.380454	0.258453	0.110573	0.394246	0.467428	0	0.422944	0	0	0	0	0	0	0	0.24416	0.657449	0	0.469615	0.538285	0.743617	0.451613	0.333333	0.936	0.064	Active	Active
681535	(E)-3-(3-nitrophenyl)-N-(3-pyridinylmethyl)-2-propenamide	0	0.285714	0.143734	0	0.270708	0.691212	0.360073	0.189695	0.242449	0.344632	0.893714	0.272772	0	0.0390327	0	0.201526	0.047619	0	0	0	0.696796	0	0	0.469187	0.83644	0	0	0.62671	0.730473	0.451613	0.166667	0.136	0.864	Inactive	Inactive
682145	(E)-3-(1,3-benzodioxol-5-yl)-1-(4-morpholinyl)-2-propen-1-one	0.0722222	0.285714	0.102296	0.214066	0.157534	0.492446	0.23813	0.461069	0.296327	0.221417	0.217956	0.124848	0	0.333333	0.32642	0.256018	0.190476	0	0	0	0	0.1	1	0.4754	0.669221	0	0	0.496294	0.773219	0.419355	0.333333	0.088	0.912	Inactive	Inactive
684250	4-(2-furanyl)-2,6-dimethylpyridine-3,5-dicarboxylic acid diethyl ester	0	0.285714	0	0.31149	0.337336	0.642159	0.538521	0.512418	0.36	0.362389	0.893642	0.110573	0	0.243816	0	0.483865	0.0952381	0	0.272727	0	0	0	0	0.716534	0.652695	0	0.0933725	0.490314	0.8415	0.548387	0.333333	0.256	0.744	Inactive	Inactive
684658	N-[2-(1H-indol-3-yl)ethyl]benzamide	0.0722222	0.285714	0.147111	0.145758	0.157696	0.568475	0.202842	0.198655	0.331626	0.0670118	0.206926	0	0	0	0	0.338948	0.047619	0	0.0909091	0	0.759126	0	0	0.486939	0.81729	0	0	0.479793	0.655939	0.290323	0.166667	0.016	0.984	Inactive	Inactive
685883	3-cyclopentylidene-2,4-dihydro-1H-cyclopenta[b]quinolin-9-one	0.12037	0.285714	0.134087	0.43302	0.0789237	0.500919	0.415394	0.265873	0.33	0.357826	0.152731	0.136804	0	0	0.159788	0.406832	0	0.25	0	0	0.905366	0	0	0.335905	0.82751	0	0	0.668009	0.690602	0.419355	0.166667	0.776	0.224	Active	Active
687087	4-methoxy-N-(3-methoxyphenyl)benzamide	0	0.285714	0.0628873	0	0.273356	0.527496	0.232432	0.482826	0.275604	0.339887	0.183052	0	0	0.148483	0	0.171006	0	0	0	0	0.723486	0	0	0.497878	0.600976	0	0.186397	0.468401	0.763066	0.548387	0	0.024	0.976	Inactive	Inactive
692750	N-(3-acetylphenyl)-3,4,5-trimethoxybenzamide	0	0.285714	0.200995	0	0.315316	0.540424	0.327123	0.650568	0.388235	0.449036	0.892696	0	0	0	0.486208	0.280889	0	0	0	0	0.708004	0.2	0	0.498466	0.60709	0	0	0.38165	0.772529	0.645161	0	0.016	0.984	Inactive	Inactive
693112	1-isoquinolinyl-(4-methoxyphenyl)methanone	0.0677083	0.285714	0.292194	0	0.153927	0.600119	0.26762	0.407653	0.364571	0.32354	0.203466	0.110573	0	0.113274	0	0.365527	0	0	0	0	0	0.1	1	0.383709	0.600976	0	0.185496	0.482255	0.696187	0.612903	0.166667	0.224	0.776	Inactive	Inactive
698133	5-[[4-(phenylmethyl)-1-piperidinyl]methyl]-8-quinolinol	0.0492424	0.428571	0.314283	0	0.125773	0.406808	0.464996	0.279369	0.208421	0.302144	0.195319	0.110573	0	0.0303588	0	0.376124	0.142857	0	0.181818	0	0	0.1	1	0.589913	0.585708	0	0.182623	0.553308	0.543855	0.354839	0.333333	0.944	0.056	Active	Active
699158	6-(2-methoxyphenyl)pyrrolo[3,4-b]pyridine-5,7-dione	0.0722222	0.285714	0.109444	0.0663795	0.14497	0.677887	0.412441	0.442658	0.364571	0.334637	0.887695	0.110573	0	0.113274	0	0.458823	0	0	0	0	0	0.3	1	0.570944	0.604304	0	0.185496	0.54268	0.777014	0.580645	0.333333	0.976	0.024	Active	Active
701901	cyclohexyl(2,3-dihydroindol-1-yl)methanone	0.0722222	0.285714	0.146594	0.145758	0.145585	0.299601	0.372862	0.210624	0.333626	0.237855	0.146557	0	0	0	0	0.397244	0.047619	0	0.0909091	0	0	0	0	0.432732	0.895973	0	0	0.58813	0.601028	0.290323	0.166667	0.064	0.936	Inactive	Inactive
706945	2-(1,3-benzodioxol-5-yl)indolizine	0.12037	0.285714	0.00173019	0.342724	0.0912171	0.691984	0.219028	0.422021	0.264	0.358513	0.194411	0	0	0.333333	0.32642	0.278135	0	0	0	0	0	0	0	0.43868	0.669221	0	0	0.504587	0.683545	0.548387	0.5	0.8	0.2	Active	Active
707185	(E)-N-[2-(3,4-dimethoxyphenyl)ethyl]-3-(4-methoxyphenyl)-2-propenamide	0	0.285714	0.145077	0	0.294467	0.433934	0.19597	0.525348	0.314286	0.330395	0.196672	0.124848	0	0.0742415	0.32642	0.190175	0.047619	0	0.0909091	0	0.738127	0.1	0	0.468579	0.600976	0	0.0931985	0.361053	0.712338	0.387097	0	0	1	Inactive	Inactive
711374	2-ethyl-3-(2-naphthalenyl)-4-quinazolinone	0.108333	0.285714	0.173181	0	0.0967155	0.581871	0.324604	0.259351	0.300695	0.417164	0.193078	0	0	0.0329609	0	0.410406	0	0	0	0	0	0	0	0.523369	0.967876	0	0.0944125	0.534911	0.666666	0.677419	0.166667	0.104	0.896	Inactive	Inactive
711376	3-phenyl-2-(phenylmethyl)-4-quinazolinone	0.0492424	0.428571	0.33672	0	0.115094	0.55865	0.537634	0.115312	0.178378	0.304038	0.180273	0	0	0.0329609	0	0.438969	0	0	0	0	0	0	0	0.523388	0.967876	0	0.0944125	0.574942	0.666122	0.548387	0.166667	0.104	0.896	Inactive	Inactive
712919	(E)-3-(2-quinolinyl)-2-propenoic acid	0.108333	0.142857	0.320698	0	0.169814	0.705576	0.237665	0.0979234	0.242449	0.472765	0.592605	0.235421	0	0	0	0.224666	0	0	0	0	0	0	0	0.685726	0.629202	0	0	0.588776	0.694393	0.483871	0.166667	0.208	0.792	Inactive	Inactive
712961	(E)-N-(2,5-dimethoxyphenyl)-3-(5-methyl-2-furanyl)-2-propenamide	0	0.285714	0.259656	0.214066	0.286576	0.589937	0.245234	0.427551	0.279606	0.399467	0.233219	0.124848	0	0.302782	0	0.197523	0	0	0	0	0.70551	0	1	0.479978	0.601088	0	0.373142	0.465831	0.770544	0.580645	0.166667	0.88	0.12	Active	Active
713040	3-[2-(1H-indol-3-yl)ethylamino]-5,5-dimethyl-1-cyclohex-2-enone	0.0722222	0.285714	0.00143549	0.145758	0.16004	0.5182	0.643358	0.37001	0.268571	0.238425	0.207015	0.0805837	0	0	0.159788	0.372829	0.047619	0.25	0.181818	0	0.884714	0	0	0.26468	0.774174	0	0	0.658434	0.630227	0.290323	0.166667	0.104	0.896	Inactive	Inactive
714712	N-(1H-indol-3-ylmethyl)-N-prop-2-enyl-2-propen-1-amine	0.12037	0.142857	0.241662	0.145758	0.221027	0.519814	0.453671	0.317611	0.270559	0.124004	0.143539	0.124848	0	0	0	0.341184	0.142857	0	0	0	0	0	0	0.264682	0.817356	0	0	0.682856	0.554275	0.290323	0.166667	0.144	0.856	Inactive	Inactive
714812	3-(4-hydroxyphenyl)-2-(phenylmethyl)-4-quinazolinone	0.0492424	0.428571	0.187095	0	0.119107	0.60749	0.488109	0.124262	0.236923	0.348941	0.625908	0	0	0.0329609	0	0.439045	0	0	0	0	0	0	0	0.589657	0.582263	0	0.187611	0.574875	0.67354	0.580645	0.166667	0.048	0.952	Inactive	Inactive
714813	3-(3-hydroxyphenyl)-2-(phenylmethyl)-4-quinazolinone	0.0492424	0.428571	0.286809	0	0.118136	0.61091	0.559242	0.124262	0.198242	0.313603	0.625871	0	0	0.0329609	0	0.439523	0	0	0	0	0	0	0	0.58966	0.582368	0	0.187611	0.577305	0.674951	0.580645	0.166667	0.064	0.936	Inactive	Inactive
717485	(E)-3-(1,3-benzodioxol-5-yl)-1-(4-methyl-1-piperazinyl)-2-propen-1-one	0.0722222	0.285714	0.0923734	0.214066	0.165359	0.442535	0.348107	0.544547	0.364571	0.310864	0.217941	0.124848	0	0.333333	0.32642	0.184323	0.190476	0	0	0	0	0.1	0	0.475249	0.669221	0	0	0.494858	0.760866	0.419355	0.333333	0.032	0.968	Inactive	Inactive
718247	2-(dimethylamino)-1-(5-methoxy-2-methyl-1H-indol-3-yl)ethanone	0.12037	0.142857	0.161217	0.0985916	0.224726	0.568663	0.639379	0.752679	0.314286	0.306815	0.208981	0	0	0.0742415	0.159788	0.367417	0.047619	0	0	0	0	0.1	1	0.300376	0.601008	0	0.0931985	0.587314	0.74464	0.387097	0.166667	0.76	0.24	Active	Active
720388	2-(3,4-dimethoxyphenyl)-1-(4-morpholinyl)ethanone	0	0.285714	0.0780948	0	0.279124	0.377497	0.294293	0.55886	0.333626	0.337823	0.195205	0	0	0	0.32642	0.251379	0.190476	0	0	0	0	0.2	1	0.425176	0.606849	0	0	0.398783	0.740371	0.258065	0.166667	0.088	0.912	Inactive	Inactive
721887	5-(4-morpholinylmethyl)-7-nitro-8-quinolinol	0.0677083	0.285714	0.368499	0	0.147624	0.631054	0.562199	0.453443	0.282857	0.362773	0.773382	0.147924	0	0.0303588	0.0858082	0.416333	0.238095	0	0	0	0	0.3	1	0.590128	0.588661	0	0.0894247	0.528251	0.770615	0.451613	0.333333	0.984	0.016	Active	Active
726977	6-methoxy-7,8,9,10-tetrahydro-[1,2,5]oxadiazolo[3,4-c]carbazole	0.203125	0.142857	0.00383999	0.272492	0.0525383	0.676124	0.350792	0.398999	0.298065	0.232694	0.187081	0.258181	0.0572903	0.21481	0	0.473384	0	0	0	0.499076	0	0	0	0.209143	0.730455	0	0.294098	0.550634	0.800531	0.419355	0.333333	0.864	0.136	Active	Active
728608	3-(2-furanyl)-1-phenylimidazo[1,5-a]pyridine	0.0541667	0.428571	0.0986098	0.393499	0.114325	0.727365	0.493693	0.11878	0.235714	0.192208	0.194999	0.110573	0	0.166667	0.242064	0.440046	0	0	0	0	0	0.2	1	0.306445	0.65758	0	0	0.615323	0.681218	0.645161	0.5	0.96	0.04	Active	Active
730195	7-methyl-2,3-dihydro-1H-pyrrolo[2,1-b]quinazolin-9-one	0.166667	0.142857	0.114311	0.214066	0.0857081	0.573541	0.411916	0.392552	0.354514	0.604644	0.16816	0	0	0.0329609	0	0.324019	0.047619	0	0.0909091	0	0	0	0	0.511924	0.920365	0	0.0944125	0.635148	0.670956	0.354839	0.333333	0.032	0.968	Inactive	Inactive
730726	2-amino-1-(2-furanylmethyl)-3-pyrrolo[3,2-b]quinoxalinecarboxylic acid ethyl ester	0.12037	0.285714	0.194155	0.366614	0.101423	0.787327	0.424997	0.348698	0.264	0.346694	0.273515	0.221146	0	0.352241	0.0533918	0.478604	0.0952381	0	0.136364	0.445653	0	0.3	1	0.724833	0.64771	0.539388	0.367286	0.541403	0.759626	0.548387	0.5	1	0	Active	Active
730810	6-methyl-2-phenyl-1H-quinolin-4-one	0.0677083	0.285714	0.128139	0	0.133105	0.556692	0.445875	0.252875	0.296327	0.476479	0.165368	0.199228	0	0	0.159788	0.341251	0	0.25	0	0	0.852323	0	0	0.327866	0.827567	0	0	0.616542	0.680075	0.548387	0.166667	0.056	0.944	Inactive	Inactive
731219	(E)-3-(3-methoxy-4-phenylmethoxyphenyl)-N-propan-2-yl-2-propenamide	0	0.285714	0.106642	0	0.3024	0.466493	0.508404	0.35695	0.235714	0.269888	0.198515	0.124848	0	0.0650234	0.32642	0.251029	0.047619	0	0.272727	0	0.723259	0.1	0	0.469032	0.60688	0	0.107096	0.595265	0.670757	0.419355	0	0.04	0.96	Inactive	Inactive
731793	1-(2,3-dihydro-1,4-benzodioxin-6-yl)-3-(4-morpholinyl)-1-propanone	0.0677083	0.285714	0.225865	0	0.150456	0.379878	0.292639	0.352637	0.279606	0.330395	0.198162	0	0	0.130047	0.486208	0.27004	0.333333	0	0	0	0	0.2	1	0.262497	0.617305	0	0.214193	0.454703	0.776286	0.322581	0.333333	0.92	0.08	Active	Active
739217	N-(2,3-dihydro-1,4-benzodioxin-6-yl)-3-ethoxybenzamide	0.0677083	0.285714	0.0809359	0	0.161759	0.534925	0.260022	0.271658	0.235714	0.35676	0.202582	0	0	0.204288	0.32642	0.248012	0.142857	0	0.136364	0	0.733001	0.1	0	0.498166	0.605625	0	0.307391	0.490275	0.772199	0.580645	0.166667	0.072	0.928	Inactive	Inactive
739324	N-[2-(1H-indol-3-yl)ethyl]-4-nitrobenzamide	0.0722222	0.285714	0.100223	0.145758	0.17842	0.735458	0.15631	0.229166	0.432605	0.145589	0.893461	0.0373509	0	0.0390327	0	0.309135	0.047619	0	0.0909091	0	0.727938	0	0	0.486943	0.81729	0	0	0.469525	0.672581	0.387097	0.166667	0.008	0.992	Inactive	Inactive
743357	16-(2-methyl-1-imidazolyl)-1,8-diazatetracyclo[7.7.0.02,7.011,15]hexadeca-2,4,6,8,10,15-hexaene-10-carbonitrile	0.154762	0.285714	0.0356299	0.481124	0.0583649	0.786217	0.441926	0.356021	0.278367	0.30422	0.244448	0.221146	0.394246	0.300986	0.0533918	0.498684	0	0	0	0.547979	0	0	0	0.245892	0.932283	0.440408	0.2871	0.595881	0.712742	0.645161	0.5	0.968	0.032	Active	Active
750771	2-[(2,4,5-trimethoxyphenyl)methyl]-3,4-dihydro-1H-isoquinoline	0.0677083	0.285714	0.111503	0	0.17086	0.375797	0.325658	0.664331	0.299496	0.428274	0.143035	0	0	0.0742415	0.32642	0.269034	0.142857	0	0.0909091	0	0	0.1	0	0.263717	0.601679	0	0.0931985	0.386717	0.584976	0.290323	0.166667	0.064	0.936	Inactive	Inactive
753735	N-[2-(4-methoxyphenyl)ethyl]-1,3-benzodioxole-5-carboxamide	0.0722222	0.285714	0.231292	0.214066	0.174621	0.526744	0.15209	0.471734	0.33	0.272558	0.215092	0	0	0.407575	0.32642	0.214364	0.047619	0	0.0909091	0	0.746656	0	0	0.487242	0.600975	0	0.0931985	0.422013	0.691563	0.354839	0.166667	0.04	0.96	Inactive	Inactive
754514	N-(1,3-benzodioxol-5-ylmethyl)-2-(4-methoxyphenyl)acetamide	0.0722222	0.285714	0.130919	0.214066	0.17479	0.557744	0.265007	0.471734	0.235714	0.37005	0.216868	0	0	0.407575	0.32642	0.193665	0.047619	0	0	0	0.746656	0	0	0.43868	0.600975	0	0.0931985	0.44493	0.731834	0.258065	0.166667	0.072	0.928	Inactive	Inactive
755117	7,8-dimethoxy-N-methyl-4,5-dihydro-3H-2-benzazepine-1-carboxamide	0.0984848	0.142857	0.0300061	0	0.18759	0.424041	0.262297	0.662555	0.426032	0.364534	0.196845	0	0	0.0390327	0.32642	0.347672	0.047619	0	0.0909091	0	0.67638	0.2	1	0.533669	0.606864	0	0.0925853	0.416109	0.784559	0.419355	0.166667	0.048	0.952	Inactive	Inactive
755237	N-(3,4-dimethoxyphenyl)-4-methoxybenzamide	0	0.285714	0.12533	0	0.295508	0.511191	0.188831	0.614781	0.383645	0.383236	0.19835	0	0	0.0742415	0.32642	0.189411	0	0	0	0	0.722395	0.1	0	0.497878	0.600976	0	0.0931985	0.420217	0.82601	0.580645	0	0.008	0.992	Inactive	Inactive
756635	1-(3,4-dimethoxyphenyl)-N-(2-furanylmethyl)-1-cyclopentanecarboxamide	0	0.428571	0.259227	0.511654	0.266493	0.517337	0.306353	0.462809	0.481905	0.267171	0.236197	0	0	0.243816	0.32642	0.650781	0.047619	0	0	0	0.779344	0.1	1	0.435068	0.606849	0	0.0933725	0.459777	0.691797	0.258065	0.166667	0.944	0.056	Active	Active
761896	5-(2-methylpropoxymethyl)-8-quinolinol	0.108333	0.142857	0.506506	0	0.184023	0.46976	0.596099	0.425892	0.377143	0.263838	0.197231	0.110573	0	0.0303588	0	0.344304	0.0952381	0	0.0454545	0	0	0.1	1	0.589913	0.585708	0	0.182623	0.760847	0.720411	0.354839	0.166667	0.88	0.12	Active	Active
764040	(E)-3-(4-methoxyphenyl)-N-(3-pyridinylmethyl)-2-propenamide	0	0.285714	0.0128226	0	0.269817	0.49592	0.218771	0.356566	0.217582	0.349378	0.188334	0.235421	0	0.0742415	0	0.0798417	0.047619	0	0	0	0.721084	0	0	0.469187	0.600976	0	0.0931985	0.551069	0.713059	0.387097	0.166667	0.032	0.968	Inactive	Inactive
764835	4-(3,4-dihydro-1H-isoquinolin-2-ylmethyl)-2-methoxyphenol	0.0677083	0.285714	0.0400636	0	0.147664	0.44269	0.335951	0.467281	0.264	0.359488	0.155346	0	0	0	0.16321	0.225681	0.142857	0	0.0909091	0	0	0.1	0	0.590082	0.587851	0	0	0.467689	0.577821	0.258065	0.166667	0.792	0.208	Active	Active
766092	N-(3-acetamidophenyl)-3,4-dimethoxybenzamide	0	0.285714	0.109854	0	0.297546	0.590812	0.395056	0.469355	0.282857	0.357951	0.893008	0	0	0	0.32642	0.20661	0	0	0	0	0.68593	0.1	0	0.498172	0.60685	0	0	0.489221	0.7721	0.645161	0	0.016	0.984	Inactive	Inactive
768972	4-(1H-indol-3-yl)-N-propan-2-ylbutanamide	0.12037	0.142857	0.32248	0.145758	0.216244	0.494462	0.421345	0.247789	0.294171	0.0696344	0.206676	0	0	0	0	0.309136	0	0	0.272727	0	0.7499	0	0	0.407744	0.817288	0	0	0.610091	0.633145	0.290323	0.166667	0.032	0.968	Inactive	Inactive
770377	3,5-dimethoxy-N-(1-naphthalenyl)benzamide	0.0677083	0.285714	0.0507758	0	0.168918	0.566915	0.330625	0.512269	0.255126	0.375331	0.195227	0	0	0.148483	0	0.30925	0	0	0	0	0.760332	0	0	0.498494	0.601201	0	0.186397	0.411211	0.685838	0.677419	0	0.024	0.976	Inactive	Inactive
775354	N-(2,5-dimethoxyphenyl)-1,3-benzodioxole-5-carboxamide	0.0722222	0.285714	0.0335092	0.214066	0.177381	0.579327	0.138653	0.624521	0.36	0.3889	0.215812	0	0	0.481816	0.32642	0.221336	0	0	0	0	0.721604	0	1	0.498391	0.601088	0	0.186397	0.442313	0.849829	0.612903	0.166667	0.072	0.928	Inactive	Inactive
776143	1-methyl-2-phenyl-4-quinolinone	0.0677083	0.285714	0.191371	0	0.131127	0.52222	0.268397	0.347633	0.350204	0.423483	0.162288	0.0805837	0	0	0.159788	0.415954	0	0.25	0	0	0	0	0	0.327875	0.84559	0	0	0.488712	0.665859	0.548387	0.166667	0.032	0.968	Inactive	Inactive
779759	2-(3,4-dimethoxyphenyl)-N-methyl-N-(1-naphthalenylmethyl)ethanamine	0.0677083	0.285714	0.136607	0	0.17589	0.404922	0.37779	0.607245	0.314286	0.346358	0.18433	0	0	0	0.32642	0.30758	0.0952381	0	0.0909091	0	0	0.1	0	0.255448	0.606849	0	0	0.423163	0.599385	0.322581	0	0.016	0.984	Inactive	Inactive
779814	(E)-1-(2,3-dihydroindol-1-yl)-3-(2-furanyl)-2-propen-1-one	0.077381	0.285714	0.292606	0.43302	0.156522	0.656213	0.205314	0.181899	0.314286	0.244529	0.240361	0.124848	0	0.243816	0	0.347246	0.047619	0	0.0909091	0	0	0	0	0.486387	0.651675	0	0.0933725	0.50692	0.654167	0.516129	0.333333	0.968	0.032	Active	Active
780016	3-methoxy-N-(3-methoxyphenyl)-2-naphthalenecarboxamide	0.0677083	0.285714	0.239893	0	0.161977	0.587411	0.370841	0.512269	0.255126	0.417374	0.197369	0	0	0.148483	0	0.313222	0	0	0	0	0.739641	0	0	0.506975	0.601083	0	0.186397	0.449144	0.696518	0.677419	0	0.04	0.96	Inactive	Inactive
782414	2-(3,4-dimethoxyphenyl)-N-methyl-N-(pyridin-4-ylmethyl)ethanamine	0	0.285714	0.143116	0	0.282707	0.361643	0.414014	0.623537	0.242449	0.374293	0.185654	0.110573	0	0	0.32642	0.248845	0.0952381	0	0.0909091	0	0	0.1	0	0.255448	0.606849	0	0	0.466175	0.666103	0.258065	0.166667	0.032	0.968	Inactive	Inactive
782701	6-methyl-3-[(4-phenyl-1-piperazinyl)methyl]-1-benzopyran-4-one	0.0492424	0.428571	0.225854	0	0.127812	0.43278	0.395836	0.397028	0.314286	0.340318	0.180191	0	0	0.404219	0.159788	0.368045	0.238095	0	0	0	0	0.1	0	0.345477	0.653515	0	0.0904997	0.587544	0.632989	0.225806	0.333333	0.896	0.104	Active	Active
783060	6,7-dimethoxy-2-[(E)-2-methylbut-2-enyl]-3,4-dihydro-1H-isoquinoline	0.108333	0.142857	0.252928	0	0.211334	0.297169	0.372849	0.646874	0.314286	0.449701	0.0745251	0.0624239	0	0	0.32642	0.237053	0.142857	0	0.0909091	0	0	0.1	0	0.255596	0.606863	0	0	0.447707	0.474065	0.258065	0.166667	0.04	0.96	Inactive	Inactive
783192	(E)-N-[2-(3,4-dimethoxyphenyl)ethyl]-N-methyl-3-phenyl-2-propen-1-amine	0	0.285714	0.218359	0	0.285271	0.339903	0.386006	0.535992	0.264	0.282274	0.15521	0.124848	0	0	0.32642	0.248843	0.0952381	0	0.0909091	0	0	0.1	0	0.255448	0.606849	0	0	0.449727	0.550132	0.258065	0	0.032	0.968	Inactive	Inactive
783893	4-[(2,3-dihydro-1H-inden-5-ylamino)methyl]-2,6-dimethoxyphenol	0.0722222	0.285714	0.121168	0.214066	0.174739	0.451684	0.315251	0.503917	0.314286	0.404513	0.171072	0.118644	0	0	0.32642	0.24647	0.047619	0	0	0	0.880339	0.2	0	0.590369	0.591686	0	0	0.385793	0.59485	0.290323	0	0.744	0.256	Active	Active
784297	6,7-dimethoxy-2-(4-methylcyclohexyl)-3,4-dihydro-1H-isoquinoline	0.0677083	0.285714	0.153896	0	0.155393	0.192436	0.363084	0.486279	0.377143	0.428274	0.0744539	0	0	0	0.32642	0.241482	0.0952381	0	0.272727	0	0	0.1	0	0.255596	0.606863	0	0	0.391801	0.6766	0.258065	0.166667	0.008	0.992	Inactive	Inactive
784585	N-[2-(3,4-dimethoxyphenyl)ethyl]-N-methyl-1-propyl-4-piperidinamine	0	0.285714	0.143633	0	0.300007	0.146425	0.324245	0.48486	0.395392	0.314379	0.0746024	0	0	0	0.32642	0.241008	0.190476	0	0.181818	0	0	0.1	0	0.255448	0.606849	0	0	0.408748	0.628738	0.258065	0.166667	0.04	0.96	Inactive	Inactive
784729	3,4-dimethoxy-N-(2-naphthalenyl)benzamide	0.0677083	0.285714	0.00998815	0	0.173879	0.574577	0.25391	0.512269	0.343866	0.424122	0.197004	0	0	0	0.32642	0.2411	0	0	0	0	0.747473	0.1	0	0.49817	0.60685	0	0	0.410009	0.675647	0.677419	0	0.008	0.992	Inactive	Inactive
785362	2-(6-methoxy-1H-indol-3-yl)acetonitrile	0.12037	0.142857	0.051888	0.145758	0.175541	0.722815	0.176251	0.501656	0.339429	0.296227	0.214174	0	0.394246	0.0742415	0	0.333451	0	0	0	0	0	0	0	0.264685	0.601084	0	0.0931985	0.482239	0.737422	0.322581	0.166667	0.736	0.264	Active	Active
785994	3,4-dimethoxy-N-(8-quinolinyl)benzamide	0.0677083	0.285714	0.101229	0	0.171311	0.590809	0.225671	0.516774	0.388235	0.347302	0.215423	0.110573	0	0	0.32642	0.309277	0	0	0	0	0.744477	0.1	0	0.498296	0.60685	0	0	0.453958	0.7429	0.677419	0.166667	0.008	0.992	Inactive	Inactive
787348	1-[(E)-3-(1,3-benzodioxol-5-yl)-1-oxoprop-2-enyl]-4-piperidinecarboxylic acid methyl ester	0.0722222	0.285714	0.0738083	0.214066	0.186189	0.494976	0.150299	0.472262	0.432605	0.243091	0.892969	0.124848	0	0.333333	0.32642	0.191562	0.0952381	0	0.181818	0	0	0	0	0.635594	0.644929	0	0	0.52477	0.773762	0.419355	0.333333	0.088	0.912	Inactive	Inactive
788580	1-[2-(1H-indol-3-yl)ethyl]pyrrolidine-2,5-dione	0.077381	0.285714	0.06921	0.279652	0.147004	0.659586	0.00721861	0.255329	0.457959	0.059053	0.887742	0	0	0	0	0.309779	0.047619	0	0.0909091	0	0	0	0	0.431202	0.81729	0	0	0.471263	0.664732	0.290323	0.333333	0.008	0.992	Inactive	Inactive
790283	(E)-3-(2-furanyl)-N-(2-phenylethyl)-2-propenamide	0	0.285714	0.00522301	0.31149	0.263202	0.580267	0.33126	0.0891054	0.139379	0.133866	0.240342	0.124848	0	0.243816	0	0.0516462	0.047619	0	0.0909091	0	0.727482	0	0	0.468826	0.651675	0	0.0933725	0.534727	0.633152	0.322581	0.166667	1	0	Active	Active
790574	3-methoxy-N-(4-methoxyphenyl)-2-naphthalenecarboxamide	0.0677083	0.285714	0.340378	0	0.164822	0.576972	0.297394	0.512269	0.299496	0.464039	0.197337	0	0	0.148483	0	0.313188	0	0	0	0	0.739908	0	0	0.506971	0.600978	0	0.186397	0.446714	0.695711	0.677419	0	0.024	0.976	Inactive	Inactive
792364	2-[(2,3,4-trimethoxyphenyl)methyl]-3,4-dihydro-1H-isoquinoline	0.0677083	0.285714	0.138524	0	0.170105	0.380966	0.367257	0.664331	0.343866	0.395299	0.143067	0	0	0	0.32642	0.3518	0.142857	0	0.0909091	0	0	0.2	0	0.363297	0.607056	0	0	0.393118	0.584976	0.290323	0.166667	0.032	0.968	Inactive	Inactive
792964	1-[2-(5-methoxy-1H-indol-3-yl)ethyl]pyrrolidine-2,5-dione	0.077381	0.285714	0.0940881	0.279652	0.158263	0.638951	0.0110059	0.418158	0.444055	0.223578	0.887742	0	0	0.0742415	0	0.281621	0.047619	0	0.0909091	0	0	0	0	0.431202	0.601008	0	0.0931985	0.420172	0.742579	0.322581	0.333333	0.032	0.968	Inactive	Inactive
793708	N-(4-ethoxyphenyl)-1-naphthalenecarboxamide	0.0677083	0.285714	0.37073	0	0.163632	0.570782	0.306762	0.258779	0.282857	0.307567	0.186	0	0	0.0742415	0	0.365707	0.047619	0	0.136364	0	0.752969	0	0	0.499373	0.605594	0	0.0931985	0.47729	0.68081	0.645161	0	0.08	0.92	Inactive	Inactive
795361	2-(3,4-dimethoxyphenyl)-N-[(2-methoxyphenyl)methyl]acetamide	0	0.285714	0.0439469	0	0.285511	0.470464	0.247917	0.573873	0.346728	0.31444	0.195942	0	0	0.0742415	0.32642	0.223137	0.047619	0	0	0	0.745773	0.1	0	0.418972	0.601508	0	0.0931985	0.399516	0.699276	0.258065	0	0.008	0.992	Inactive	Inactive
795859	2,4-dimethoxy-N-(2-naphthalenyl)benzamide	0.0677083	0.285714	0.033385	0	0.171631	0.580557	0.328226	0.512269	0.299496	0.377239	0.194847	0	0	0.148483	0	0.296032	0	0	0	0	0.747206	0	0	0.506932	0.601168	0	0.186397	0.418122	0.676691	0.677419	0	0.024	0.976	Inactive	Inactive
795944	N-(2,3-dimethylphenyl)-3-phenylpropanamide	0	0.285714	0.200755	0	0.261908	0.469236	0.18064	0.289672	0.333626	0.413194	0.149417	0	0	0	0	0.294405	0	0	0	0	0.767682	0	0	0.419	0.872636	0	0	0.402968	0.609638	0.290323	0	0.024	0.976	Inactive	Inactive
797113	(E)-N-cyclohexyl-3-(4-ethoxyphenyl)-2-propenamide	0	0.285714	0.0576865	0	0.273174	0.298987	0.422397	0.143704	0.15956	0.30121	0.177117	0.124848	0	0.0742415	0	0.0871118	0.047619	0	0.318182	0	0.790338	0	0	0.469073	0.605592	0	0.0931985	0.602318	0.702321	0.387097	0	0.008	0.992	Inactive	Inactive
804634	acetic acid [4-[(4-hydroxyanilino)-oxomethyl]-2-methoxyphenyl] ester	0	0.285714	0.122264	0	0.307697	0.670102	0.309275	0.333591	0.346728	0.490561	0.893238	0	0	0	0.32642	0.201933	0	0	0	0	0.690788	0.1	0	0.633677	0.582263	0	0.0931985	0.513788	0.838603	0.645161	0	0.104	0.896	Inactive	Inactive
807668	1-(2,3-dihydroindol-1-yl)-4-phenyl-1-butanone	0.0722222	0.285714	0.308698	0.145758	0.159228	0.427059	0.244859	0.195468	0.279606	0.182808	0.149894	0	0	0	0	0.377296	0.047619	0	0.0909091	0	0	0	0	0.424836	0.895608	0	0	0.472893	0.591288	0.290323	0.166667	0.008	0.992	Inactive	Inactive
808227	(E)-1-(1-pyrrolidinyl)-3-(3,4,5-trimethoxyphenyl)-2-propen-1-one	0	0.285714	0.268832	0.31149	0.307621	0.431322	0.453402	0.589585	0.383645	0.3836	0.209347	0.124848	0	0	0.32642	0.287155	0.0952381	0	0.181818	0	0	0.2	0	0.475054	0.607086	0	0	0.515578	0.792076	0.451613	0.166667	0.104	0.896	Inactive	Inactive
808403	(E)-3-(1,3-benzodioxol-5-yl)-1-(4-ethyl-1-piperazinyl)-2-propen-1-one	0.0722222	0.285714	0.107739	0.214066	0.171954	0.413194	0.244108	0.455147	0.346728	0.290961	0.217952	0.124848	0	0.333333	0.32642	0.193344	0.238095	0	0.136364	0	0	0.1	0	0.475249	0.669221	0	0	0.410936	0.757923	0.419355	0.333333	0.048	0.952	Inactive	Inactive
808688	N-(4-hydroxyphenyl)-3-methoxy-2-naphthalenecarboxamide	0.0677083	0.285714	0.293591	0	0.158907	0.64487	0.370488	0.35482	0.314286	0.489702	0.625907	0	0	0.0742415	0	0.313187	0	0	0	0	0.719406	0	0	0.589657	0.582263	0	0.186397	0.507279	0.697528	0.677419	0	0.04	0.96	Inactive	Inactive
817464	(E)-3-(2-furanyl)-2-phenyl-N-(2-phenylethyl)-2-propenamide	0	0.428571	0.405494	0.31149	0.24605	0.558756	0.439122	0.153832	0.177143	0.168174	0.240449	0.0624239	0	0.243816	0	0.323623	0.047619	0	0.0909091	0	0.770495	0	0	0.488695	0.651706	0	0.0933725	0.505967	0.633152	0.516129	0.166667	0.896	0.104	Active	Active
819330	3,4-dimethoxy-N-(2-phenylethyl)benzamide	0	0.285714	0.252749	0	0.284727	0.439891	0.243162	0.466163	0.350204	0.280863	0.193572	0	0	0	0.32642	0.267021	0.047619	0	0.0909091	0	0.746722	0.1	0	0.487242	0.60685	0	0	0.412368	0.636565	0.354839	0	0.008	0.992	Inactive	Inactive
822476	(E)-N-cyclohexyl-N-ethyl-3-(3,4,5-trimethoxyphenyl)-2-propenamide	0	0.285714	0.10429	0	0.335909	0.276368	0.414515	0.461821	0.388235	0.314847	0.209422	0.124848	0	0	0.32642	0.338247	0.047619	0	0.318182	0	0	0.2	0	0.475639	0.607086	0	0	0.436429	0.762086	0.451613	0	0.064	0.936	Inactive	Inactive
826249	2-(4-methoxyphenyl)-1-methyl-4-quinolinone	0.0677083	0.285714	0.326782	0	0.145754	0.525017	0.162979	0.536056	0.395392	0.455337	0.182717	0.0805837	0	0.0742415	0.159788	0.385294	0	0.25	0	0	0	0	0	0.327875	0.600976	0	0.0931985	0.432559	0.741082	0.451613	0.166667	0.064	0.936	Inactive	Inactive
826288	1,2-dimethyl-3H-pyrrolo[3,2-f]quinoline	0.166667	0.142857	0.069476	0.0985916	0.0839861	0.643096	0.11047	0.465195	0.354514	0.402704	0.132293	0.110573	0	0	0	0.418022	0	0	0	0	0	0	0	0.265315	0.821258	0	0	0.470827	0.675599	0.419355	0.333333	0.024	0.976	Inactive	Inactive
828180	3,4-dimethoxy-N-(2-methyl-4-quinolinyl)benzamide	0.0677083	0.285714	0.166832	0	0.174143	0.580221	0.286584	0.540646	0.35619	0.393038	0.212007	0.110573	0	0	0.32642	0.313485	0	0	0	0	0.760779	0.1	0	0.498209	0.60685	0	0	0.447799	0.719415	0.677419	0.166667	0.024	0.976	Inactive	Inactive
832505	2-(4-methylphenyl)-1H-quinolin-4-one	0.0677083	0.285714	0.204451	0	0.133911	0.554828	0.38636	0.252875	0.350204	0.422612	0.164788	0.199228	0	0	0.159788	0.30742	0	0.25	0	0	0.850325	0	0	0.327845	0.827566	0	0	0.574788	0.658969	0.419355	0.166667	0.024	0.976	Inactive	Inactive
835330	3-methoxy-N-phenylbenzamide	0	0.285714	0.0835882	0	0.255153	0.518099	0.354763	0.298713	0.204969	0.374293	0.175242	0	0	0.0742415	0	0.229945	0	0	0	0	0.724612	0	0	0.498162	0.601009	0	0.0931985	0.533321	0.692032	0.516129	0	0.016	0.984	Inactive	Inactive
835337	3-methoxy-N-(2-naphthalenyl)benzamide	0.0677083	0.285714	0.0529111	0	0.157026	0.577827	0.309158	0.349771	0.249401	0.395885	0.190677	0	0	0.0742415	0	0.227254	0	0	0	0	0.748332	0	0	0.498163	0.601009	0	0.0931985	0.467357	0.671143	0.645161	0	0.032	0.968	Inactive	Inactive
835401	3,4,5-trimethoxy-N-(2-naphthalenyl)benzamide	0.0677083	0.285714	0.159547	0	0.189441	0.556971	0.341781	0.632968	0.341467	0.461606	0.207035	0	0	0	0.32642	0.315773	0	0	0	0	0.746381	0.2	0	0.498466	0.60709	0	0	0.366126	0.680959	0.709677	0	0.016	0.984	Inactive	Inactive
836165	N-(4-hydroxyphenyl)-3,3-diphenylpropanamide	0	0.428571	0.346717	0	0.242821	0.546775	0.418956	0.0875407	0.210756	0.245433	0.625909	0	0	0	0	0.33574	0	0	0	0	0.743676	0	0	0.589657	0.582263	0	0.0931985	0.561272	0.637443	0.322581	0	0.136	0.864	Inactive	Inactive
840355	(E)-3-(1,3-benzodioxol-5-yl)-N-(2-furanylmethyl)-2-propenamide	0.077381	0.285714	0.208506	0.490578	0.166855	0.698515	0.207244	0.305859	0.227586	0.324026	0.236374	0.124848	0	0.57715	0.32642	0.213247	0.047619	0	0	0	0.703293	0	1	0.469419	0.647678	0	0.0933725	0.519395	0.791615	0.419355	0.333333	0.952	0.048	Active	Active
841719	4-(cyclooctylamino)-4-oxobutanoic acid	0	0.142857	0.208939	0	0.352562	0.384035	0.402888	0	0.129023	0.210637	0.893152	0	0	0	0	0.0978367	0	0	0.181818	0	0.756712	0	0	0.623057	0.624267	0	0	0.563788	0	0.0967742	0	0.032	0.968	Inactive	Inactive
841798	2-propyl-4-quinolinecarboxylic acid methyl ester	0.108333	0.142857	0.255835	0	0.186938	0.520841	0.412034	0.470893	0.314286	0.40336	0.204676	0.110573	0	0	0	0.369873	0	0	0	0	0	0	0	0.711382	0.650219	0	0	0.62801	0.708075	0.419355	0.166667	0.136	0.864	Inactive	Inactive
842418	(4-methoxyphenyl)-(1-propan-2-yl-2-benzimidazolyl)methanone	0.0722222	0.285714	0.383342	0.0985916	0.172198	0.583448	0.407651	0.421225	0.343866	0.428091	0.215958	0.110573	0	0.0742415	0.0724603	0.42752	0	0	0.272727	0.514468	0	0.2	1	0.425714	0.600976	0	0.0931985	0.552931	0.693121	0.580645	0.166667	0.888	0.112	Active	Active
844091	(E)-3-(5-methyl-2-furanyl)-N-(2-pyridinylmethyl)-2-propenamide	0	0.285714	0.00782235	0.214066	0.267519	0.622285	0.233879	0.120929	0.188571	0.313252	0.233014	0.235421	0	0.154299	0	0.0968406	0.047619	0	0	0	0.706868	0	0	0.469545	0.656421	0	0.186745	0.528562	0.714758	0.322581	0.333333	0.952	0.048	Active	Active
849591	3,4,5-trimethoxy-N-(8-quinolinyl)benzamide	0.0677083	0.285714	0.0453934	0	0.186846	0.573408	0.317646	0.639979	0.382239	0.396652	0.216799	0.110573	0	0	0.32642	0.318175	0	0	0	0	0.743385	0.2	0	0.498592	0.60709	0	0	0.411446	0.75064	0.709677	0.166667	0.032	0.968	Inactive	Inactive
852177	7,8-dimethoxy-3-methyl-2,5-dihydro-1H-3-benzazepin-4-one	0.0984848	0.142857	0.0626931	0	0.170401	0.405179	0.177079	0.726968	0.4752	0.562055	0.192505	0	0	0	0.32642	0.23592	0.047619	0	0.0909091	0	0	0.1	0	0.424251	0.606863	0	0	0.312634	0.749787	0.258065	0.166667	0	1	Inactive	Inactive
854375	2-propyl-4-quinolinecarboxylic acid	0.108333	0.142857	0.322702	0	0.177069	0.610643	0.475824	0.291469	0.270559	0.452056	0.592534	0.110573	0	0	0	0.365059	0	0	0	0	0	0	0	0.705939	0.629873	0	0	0.592432	0.713639	0.419355	0.166667	0.136	0.864	Inactive	Inactive
870039	N-phenyl-2,3-dihydro-1,4-benzodioxin-6-carboxamide	0.0677083	0.285714	0.164945	0	0.145827	0.565025	0.270848	0.193977	0.242449	0.415817	0.198696	0	0	0.130047	0.32642	0.271392	0.0952381	0	0	0	0.728391	0.1	0	0.49817	0.617305	0	0.214193	0.531407	0.698388	0.548387	0.166667	0.032	0.968	Inactive	Inactive
871734	(E)-3-(1,3-benzodioxol-5-yl)-N-cyclopentyl-2-propenamide	0.077381	0.285714	0.170446	0.490578	0.162957	0.533926	0.550497	0.242032	0.188571	0.270919	0.217937	0.124848	0	0.333333	0.32642	0.209284	0	0	0.181818	0	0.77731	0	0	0.469073	0.669221	0	0	0.697977	0.758505	0.419355	0.166667	0.112	0.888	Inactive	Inactive
872545	6,7-dimethoxy-1-(3-nitrophenyl)-3,4-dihydroisoquinoline	0.0677083	0.285714	0.114468	0	0.159692	0.609083	0.245517	0.616132	0.371755	0.341073	0.773382	0.0373509	0	0.0390327	0.32642	0.326226	0.047619	0	0.0909091	0	0	0.1	0	0.256429	0.606864	0	0	0.455282	0.783266	0.612903	0.166667	0.04	0.96	Inactive	Inactive
874287	N-cyclopropyl-2-(3,4-dimethoxyphenyl)acetamide	0	0.285714	0.216196	0.79914	0.299817	0.314915	0.424689	0.347632	0.332245	0.328616	0.195138	0	0	0	0.32642	0.187367	0	0	0.181818	0	0.761265	0.1	0	0.418855	0.606849	0	0	0.47784	0.73357	0.258065	0	0.04	0.96	Inactive	Inactive
876453	N-phenyl-1,3-benzodioxole-5-carboxamide	0.0722222	0.285714	0.169466	0.214066	0.154258	0.627337	0.294654	0.293151	0.258413	0.363037	0.215055	0	0	0.333333	0.32642	0.273082	0	0	0	0	0.724369	0	0	0.49817	0.669221	0	0	0.553749	0.700861	0.548387	0.166667	0.088	0.912	Inactive	Inactive
877460	3-(4-methylanilino)-1-(3-nitrophenyl)-1-propanone	0	0.285714	0.202673	0	0.276952	0.623412	0.30889	0.242837	0.383645	0.277654	0.892774	0.155995	0	0.0390327	0.159788	0.179094	0.047619	0	0	0	0.812177	0	0	0.263532	0.779373	0	0	0.51805	0.644515	0.354839	0	0.728	0.272	Active	Active
877843	N-(1,3-benzodioxol-5-ylmethyl)-2-phenylacetamide	0.0722222	0.285714	0.14074	0.214066	0.161833	0.575317	0.376426	0.326184	0.175567	0.315847	0.21671	0	0	0.333333	0.32642	0.255937	0.047619	0	0	0	0.747338	0	0	0.43868	0.66922	0	0	0.508758	0.66914	0.258065	0.166667	0.08	0.92	Inactive	Inactive
878107	(E)-N-(1,3-benzodioxol-5-ylmethyl)-3-(2-furanyl)-2-propenamide	0.077381	0.285714	0.208506	0.490578	0.166855	0.694913	0.230057	0.305859	0.227586	0.324026	0.240603	0.124848	0	0.57715	0.32642	0.213247	0.047619	0	0	0	0.71786	0	0	0.469432	0.651675	0	0.0933725	0.540656	0.77168	0.322581	0.333333	0.952	0.048	Active	Active
881665	4-[(E)-3-(1,3-benzodioxol-5-yl)-1-oxoprop-2-enyl]-1-piperazinecarboxylic acid ethyl ester	0.0722222	0.285714	0.0910238	0.214066	0.191587	0.50863	0.127349	0.487026	0.414857	0.216277	0.893021	0.124848	0	0.333333	0.32642	0.247884	0.238095	0	0.136364	0	0	0.1	0	0.895525	0.669221	0	0	0.479268	0.780447	0.419355	0.333333	0.096	0.904	Inactive	Inactive
882167	N-[2-(3,4-dimethoxyphenyl)ethyl]-2-ethylbutanamide	0	0.142857	0.160533	0	0.469904	0.273113	0.244527	0.425739	0.4752	0.228957	0.195728	0	0	0	0.32642	0.202868	0.047619	0	0.0909091	0	0.769178	0.1	0	0.415146	0.606849	0	0	0.397412	0.680646	0.258065	0	0.016	0.984	Inactive	Inactive
882421	(E)-3-(4-nitrophenyl)-N-(3-pyridinylmethyl)-2-propenamide	0	0.285714	0.0509728	0	0.279029	0.700355	0.294224	0.189695	0.296327	0.323633	0.893714	0.272772	0	0.0390327	0	0.18996	0.047619	0	0	0	0.701397	0	0	0.469187	0.83644	0	0	0.60868	0.727077	0.451613	0.166667	0.104	0.896	Inactive	Inactive
883876	N-[(4-methoxyphenyl)methyl]-4-piperidinecarboxamide	0	0.285714	0.0779871	0	0.263805	0.286318	0.270271	0.322264	0.314286	0.245811	0.178089	0	0	0.0742415	0	0.212609	0.142857	0	0.181818	0	0.771869	0	0	0.416011	0.600975	0	0.0931985	0.520221	0.684601	0.225806	0.166667	0.768	0.232	Active	Active
884747	N-[2-(1H-indol-3-yl)ethyl]-2-methylpropanamide	0.12037	0.142857	0.305935	0.145758	0.208464	0.48652	0.154984	0.322044	0.44	0.107498	0.206783	0	0	0	0	0.309134	0.047619	0	0.0909091	0	0.754788	0	0	0.41384	0.81729	0	0	0.616437	0.644421	0.290323	0.166667	0.016	0.984	Inactive	Inactive
886835	2,8-dimethyl-1-(phenylmethyl)-4-quinolinone	0.0677083	0.285714	0.376921	0	0.141514	0.530766	0.361498	0.378621	0.298065	0.465646	0.155132	0.0805837	0	0	0.159788	0.446039	0.047619	0.25	0.136364	0	0	0	0	0.327024	0.851068	0	0	0.557283	0.628765	0.354839	0.166667	0.096	0.904	Inactive	Inactive
887181	N-(1,3-benzodioxol-5-yl)-1,3-benzodioxole-5-carboxamide	0.12037	0.285714	0.0306999	0.403469	0.111357	0.695716	0.168667	0.489202	0.299496	0.34263	0.220457	0	0	0.666667	0.652841	0.201374	0	0	0	0	0.722867	0	0	0.498173	0.669221	0	0	0.507309	0.858262	0.612903	0.333333	0.12	0.88	Inactive	Inactive
887553	N-[2-(3,4-dimethoxyphenyl)ethyl]carbamic acid phenyl ester	0	0.285714	0.14255	0	0.282849	0.491384	0.282625	0.446635	0.227586	0.282274	0.196196	0	0	0.0742415	0.32642	0.248808	0.047619	0	0.0909091	0	0.698217	0.1	0	0.902307	0.606849	0	0.0931985	0.42875	0.718459	0.322581	0	0.024	0.976	Inactive	Inactive
890591	N-(1,3-benzodioxol-5-ylmethyl)-2-(4-methylphenyl)acetamide	0.0722222	0.285714	0.12508	0.214066	0.168864	0.56349	0.374645	0.416993	0.249401	0.396538	0.216725	0	0	0.333333	0.32642	0.184274	0.047619	0	0	0	0.7511	0	0	0.43868	0.66922	0	0	0.482491	0.635121	0.258065	0.166667	0.032	0.968	Inactive	Inactive
892711	(E)-3-(2-methoxyphenyl)-1-(1-pyrrolidinyl)-2-propen-1-one	0	0.285714	0.0962763	0.31149	0.256613	0.438904	0.349014	0.366073	0.401739	0.211655	0.180513	0.124848	0	0.0742415	0	0.215551	0.0952381	0	0.181818	0	0	0	0	0.475058	0.601922	0	0.0931985	0.617615	0.690235	0.387097	0.166667	0.128	0.872	Inactive	Inactive
892928	(E)-3-(2-methoxyphenyl)-N-(3-pyridinylmethyl)-2-propenamide	0	0.285714	0.158796	0	0.258425	0.50508	0.228651	0.356566	0.275604	0.256363	0.188346	0.235421	0	0.0742415	0	0.240315	0.047619	0	0	0	0.720776	0	0	0.469191	0.601922	0	0.0931985	0.573222	0.710477	0.387097	0.166667	0.064	0.936	Inactive	Inactive
894935	N-[2-(3,4-dimethoxyphenyl)ethyl]-2-(4-methylphenyl)acetamide	0	0.285714	0.122664	0	0.289474	0.430676	0.343654	0.4923	0.298065	0.348739	0.195925	0	0	0	0.32642	0.189231	0.047619	0	0.0909091	0	0.759181	0.1	0	0.418358	0.606849	0	0	0.367401	0.625599	0.258065	0	0.008	0.992	Inactive	Inactive
895839	3,4-dimethoxy-N-[2-[oxo-(propan-2-ylamino)methyl]phenyl]benzamide	0	0.285714	0.0405675	0	0.297715	0.515702	0.497394	0.483057	0.414857	0.314812	0.892704	0	0	0	0.32642	0.295171	0	0	0.272727	0	0.713955	0.1	0	0.498211	0.60685	0	0	0.541092	0.745181	0.645161	0	0.008	0.992	Inactive	Inactive
896982	(E)-1-(2,3-dihydroindol-1-yl)-3-(5-methyl-2-furanyl)-2-propen-1-one	0.077381	0.285714	0.264458	0.342724	0.162818	0.623968	0.211054	0.226705	0.331626	0.269295	0.232961	0.124848	0	0.154299	0	0.347246	0.047619	0	0.0909091	0	0	0	0	0.486387	0.656421	0	0.186745	0.477509	0.651224	0.516129	0.333333	0.976	0.024	Active	Active
897201	N-(3-ethylphenyl)-3,4,5-trimethoxybenzamide	0	0.285714	0.2369	0	0.310215	0.45393	0.391713	0.614974	0.33	0.443663	0.205805	0	0	0	0.32642	0.292141	0	0	0	0	0.741896	0.2	0	0.498466	0.60709	0	0	0.384803	0.644305	0.580645	0	0.024	0.976	Inactive	Inactive
897621	N-(2-furanylmethyl)-3-(4-methoxyphenyl)propanamide	0	0.285714	0.0415923	0.31149	0.276784	0.544622	0.16252	0.282732	0.233829	0.360492	0.236035	0	0	0.318058	0	0.0371754	0.047619	0	0	0	0.726018	0	1	0.408905	0.600975	0	0.186571	0.478389	0.68706	0.225806	0.166667	0.92	0.08	Active	Active
898709	(E)-N-cyclooctyl-3-(5-methyl-2-furanyl)-2-propenamide	0	0.285714	0.0967435	0.214066	0.242415	0.417255	0.419194	0.0638454	0.113143	0.184422	0.232895	0.124848	0	0.154299	0	0.118162	0	0	0.181818	0	0.797009	0	0	0.469319	0.656421	0	0.186745	0.535875	0.726611	0.322581	0.166667	0.928	0.072	Active	Active
906403	4-methoxy-2-(3-methoxyphenyl)-1,3-dimethyl-8-cyclohepta[c]pyrrolone	0.0677083	0.285714	0.303199	0.0663795	0.159069	0.56909	0.309876	0.613881	0.314286	0.40278	0.194337	0.221812	0	0.148483	0.159788	0.464935	0	0.25	0	0.534803	0	0	0	0.323922	0.601083	0	0.186397	0.361657	0.730205	0.612903	0.166667	0.76	0.24	Active	Active
909813	2-(3,4-dimethoxyphenyl)-N-(2-methyl-4-oxopentan-2-yl)acetamide	0	0.142857	0.0893673	0	0.514452	0.485935	0.707644	0.510465	0.331626	0.2165	0.892442	0	0	0.0726847	0.32642	0.336275	0	0	0.272727	0	0.738849	0.1	0	0.419351	0.606849	0	0.0937453	0.592555	0.739492	0.258065	0	0.056	0.944	Inactive	Inactive
910558	4-[(3aS,6aS)-4,6-dioxo-3-[oxo(2-pyrazinyl)methyl]-3a,6a-dihydro-1H-pyrrolo[3,4-c]pyrazol-5-yl]benzonitrile	0.0541667	0.428571	0.0935136	0.206615	0.152767	0.774222	0.41789	0.179165	0.350204	0.370437	0.892672	0.221146	0.605754	0.0780654	0	0.508893	0	0	0	0	0.663172	0.3	1	0.505692	0.921703	0.179796	0.378748	0.577063	0.877908	0.419355	0.5	0.992	0.008	Active	Active
910683	3-(2-methoxyphenyl)-2-(phenylmethyl)-4-quinazolinone	0.0492424	0.428571	0.31379	0	0.119133	0.555445	0.474933	0.299734	0.226286	0.345129	0.189155	0	0	0.107202	0	0.455175	0	0	0	0	0	0.1	1	0.523661	0.604303	0	0.187611	0.521974	0.673862	0.580645	0.166667	0.208	0.792	Inactive	Inactive
912443	2,3-dimethoxy-N-(3-methoxyphenyl)benzamide	0	0.285714	0.202332	0	0.279412	0.528854	0.363754	0.614781	0.331626	0.344395	0.193685	0	0	0.0742415	0.32642	0.319633	0	0	0	0	0.721895	0.1	0	0.507244	0.601083	0	0.0931985	0.447112	0.77725	0.580645	0	0.016	0.984	Inactive	Inactive
912523	(E)-3-(3,4-dimethoxyphenyl)-1-(4-methyl-1-piperazinyl)-2-propen-1-one	0	0.285714	0.0903672	0	0.288645	0.347118	0.323868	0.625008	0.435665	0.37014	0.198005	0.124848	0	0	0.32642	0.18695	0.190476	0	0	0	0	0.2	0	0.475249	0.60685	0	0	0.430012	0.750974	0.419355	0.166667	0.04	0.96	Inactive	Inactive
913095	2-(4-cyclohexyl-1-piperazinyl)-1-(1H-indol-3-yl)ethanone	0.0515873	0.428571	0.173961	0.145758	0.138137	0.334014	0.436562	0.2901	0.300695	0.200627	0.202879	0	0	0	0.159788	0.37809	0.238095	0	0.181818	0	0	0.2	1	0.299753	0.817946	0	0	0.447566	0.661885	0.354839	0.333333	0.216	0.784	Inactive	Inactive
914206	1-(2-furanyl)-3-(3-methylbutylamino)-5,6,7,8-tetrahydroisoquinoline-4-carbonitrile	0.0722222	0.285714	0.559173	0.31149	0.161284	0.489138	0.682393	0.319507	0.299496	0.273063	0.245596	0.229217	0.394246	0.473724	0.169603	0.401458	0.047619	0	0.0909091	0	0.868168	0.1	1	0.25375	0.655109	0	0.284985	0.689529	0.764789	0.451613	0.333333	0.968	0.032	Active	Active
915834	1-(1H-indol-3-yl)-2-(4-methyl-1-piperidinyl)ethanone	0.0722222	0.285714	0.232158	0.145758	0.158942	0.445843	0.525268	0.34167	0.331626	0.361741	0.20281	0	0	0	0.159788	0.347996	0.142857	0	0.181818	0	0	0.1	1	0.299751	0.817946	0	0	0.529234	0.66574	0.354839	0.333333	0.096	0.904	Inactive	Inactive
916371	(6,7-dimethoxy-3,4-dihydro-1H-isoquinolin-2-yl)-(3-nitrophenyl)methanone	0.0677083	0.285714	0.0704059	0	0.18127	0.607523	0.242241	0.600625	0.406917	0.388882	0.893011	0.0373509	0	0.0390327	0.32642	0.259775	0.0952381	0	0.0909091	0	0	0.1	0	0.494326	0.606863	0	0	0.417741	0.776286	0.387097	0.166667	0.032	0.968	Inactive	Inactive
919600	2-(3,3-dimethyl-1-piperidinyl)-1-(5-methoxy-1H-indol-3-yl)ethanone	0.0722222	0.285714	0.111521	0.145758	0.174506	0.45327	0.604471	0.550185	0.328653	0.405722	0.211758	0	0	0.0742415	0.159788	0.331299	0.142857	0	0.0909091	0	0	0.1	1	0.299755	0.601008	0	0.0931985	0.721905	0.739408	0.387097	0.333333	0.072	0.928	Inactive	Inactive
931313	4-(3,4-dimethoxyphenyl)-6-(2-furanyl)-2-oxo-1H-pyridine-3-carbonitrile	0	0.428571	0.100569	0.31149	0.224284	0.727823	0.316448	0.58784	0.398095	0.358641	0.722884	0.0805837	0.394246	0.446835	0.496024	0.332166	0	0.25	0	0	0.685426	0.1	1	0.526009	0.60685	0	0.281936	0.4881	0.850084	0.709677	0.333333	0.96	0.04	Active	Active
934278	N-(6-methyl-1-propyl-3-pyrazolo[3,4-b]quinolinyl)-2-furancarboxamide	0.12037	0.285714	0.242922	0.393499	0.103957	0.750938	0.478425	0.325591	0.301714	0.386694	0.248647	0.220339	0.211509	0.166667	0.295456	0.396683	0.047619	0	0.0909091	0.476081	0.731253	0.2	1	0.59117	0.660403	0	0	0.679937	0.68176	0.677419	0.5	0.992	0.008	Active	Active
938552	N-[1-(2-methylpropyl)-3-pyrazolo[3,4-b]quinolinyl]-2-furancarboxamide	0.12037	0.285714	0.283966	0.393499	0.102641	0.760676	0.659257	0.290533	0.264	0.353025	0.249325	0.220339	0.211509	0.166667	0.295456	0.377472	0.047619	0	0.0454545	0.479113	0.731309	0.2	1	0.59117	0.660403	0	0	0.832251	0.709721	0.677419	0.5	0.992	0.008	Active	Active
939236	6-methoxy-3-[(2-methoxyanilino)methyl]-1H-quinolin-2-one	0.0677083	0.285714	0.119443	0	0.156005	0.535387	0.157869	0.493342	0.343866	0.408944	0.186745	0.181068	0	0.148483	0	0.264661	0.047619	0	0	0	0.744459	0	1	0.492074	0.601008	0	0.186397	0.489012	0.721571	0.387097	0.166667	0.704	0.296	Active	Active
939409	1-(6-methoxy-1H-indol-3-yl)-2-(4-methyl-1-piperidinyl)ethanone	0.0722222	0.285714	0.156057	0.145758	0.167079	0.445018	0.497579	0.454978	0.33	0.41989	0.212121	0	0	0.0742415	0.159788	0.316572	0.142857	0	0.181818	0	0	0.1	1	0.299751	0.601084	0	0.0931985	0.472127	0.734763	0.387097	0.333333	0.104	0.896	Inactive	Inactive
939458	2-(1,4-dioxa-8-azaspiro[4.5]decan-8-yl)-1-(2-methyl-1H-indol-3-yl)ethanone	0.0570175	0.285714	0.207421	0.324576	0.13729	0.524551	0.310341	0.363731	0.28782	0.348909	0.199767	0	0	0	0.159788	0.478914	0.238095	0	0	0	0	0.1	1	0.300416	0.821808	0	0	0.429538	0.671503	0.354839	0.5	0.784	0.216	Active	Active
939723	4-[2-(2-methyl-1H-indol-3-yl)-2-oxoethyl]-1-piperazinecarboxylic acid ethyl ester	0.0722222	0.285714	0.347991	0.0985916	0.187501	0.512373	0.362946	0.46807	0.35619	0.266512	0.892609	0	0	0	0.159788	0.42107	0.285714	0	0.136364	0	0	0.2	1	0.89545	0.675138	0	0	0.458398	0.679088	0.354839	0.333333	0.936	0.064	Active	Active
941920	3-[(2,4-dimethylanilino)methyl]-6-methoxy-1H-quinolin-2-one	0.0677083	0.285714	0.158056	0	0.160051	0.525865	0.225672	0.509554	0.371755	0.488781	0.181712	0.181068	0	0.0742415	0	0.22745	0.047619	0	0	0	0.751249	0	0	0.492074	0.601008	0	0.0931985	0.514109	0.609598	0.387097	0.166667	0.696	0.304	Active	Active
943458	1-[2-[1-(carboxymethyl)cyclopentyl]-1-oxoethyl]-4-piperidinecarboxylic acid	0	0.285714	0.213731	0.238968	0.348484	0.495129	0.522863	0.274269	0.395392	0.289955	0.905245	0	0	0	0	0.457763	0.0952381	0	0.181818	0	0	0	0	0.630154	0.624274	0	0	0.472704	0	0.0967742	0.166667	0.032	0.968	Inactive	Inactive
947006	1-[2-(2,6-dimethyl-1H-indol-3-yl)-2-oxoethyl]-4-piperidinecarboxamide	0.0722222	0.285714	0.309443	0.0985916	0.180237	0.520276	0.445742	0.421444	0.35619	0.358396	0.892658	0	0	0	0.159788	0.333234	0.142857	0	0.181818	0	0	0.1	1	0.408863	0.802458	0.215755	0	0.458382	0.631589	0.354839	0.333333	0.76	0.24	Active	Active
950140	6-(2-furanyl)-4-(4-methoxyphenyl)-2-oxo-1H-pyridine-3-carbonitrile	0	0.428571	0.209782	0.31149	0.214316	0.750019	0.32912	0.413879	0.36	0.342205	0.722883	0.0805837	0.394246	0.521076	0.169603	0.330151	0	0.25	0	0	0.686108	0	1	0.526009	0.600976	0	0.375134	0.531257	0.818574	0.677419	0.333333	0.984	0.016	Active	Active
950806	2-(2-methyl-4-oxo-1-quinolinyl)acetic acid ethyl ester	0.108333	0.142857	0.444065	0	0.19652	0.572061	0.2887	0.382841	0.391648	0.427316	0.892897	0.0805837	0	0.0298146	0.159788	0.398507	0.0952381	0.25	0.272727	0	0	0.2	1	0.679209	0.651442	0	0.106089	0.438226	0.719577	0.354839	0.166667	0.192	0.808	Inactive	Inactive
950923	2-[1,3-dioxolan-2-ylmethyl(methyl)amino]-1-(5-methoxy-2-methyl-1H-indol-3-yl)ethanone	0.077381	0.285714	0.338396	0.393499	0.188439	0.567833	0.548679	0.602859	0.242449	0.252739	0.2093	0	0	0.0742415	0.17098	0.384329	0.190476	0	0	0	0	0.3	1	0.300403	0.601008	0	0.0931985	0.429568	0.755724	0.387097	0.333333	0.904	0.096	Active	Active
963760	(E)-3-(2-furanyl)-N-[2-(4-methoxyphenyl)ethyl]-2-propenamide	0	0.285714	0.0333577	0.31149	0.277267	0.560315	0.213081	0.273994	0.217582	0.233456	0.240397	0.124848	0	0.318058	0	0.0356216	0.047619	0	0.0909091	0	0.7268	0	0	0.468826	0.600975	0	0.186571	0.472932	0.685677	0.322581	0.166667	0.96	0.04	Active	Active
963804	(E)-3-(2-furanyl)-N-(3-methoxyphenyl)-2-propenamide	0	0.285714	0.137297	0.31149	0.268614	0.659372	0.377943	0.24082	0.125714	0.283285	0.240442	0.124848	0	0.318058	0	0.0753283	0	0	0	0	0.703154	0	0	0.479761	0.601083	0	0.186571	0.541962	0.768515	0.548387	0.166667	0.992	0.008	Active	Active
966574	(E)-3-(3,4-dimethoxyphenyl)-1-(4-morpholinyl)-2-propen-1-one	0	0.285714	0.0958892	0	0.280223	0.388533	0.234507	0.559779	0.370159	0.298826	0.198043	0.124848	0	0	0.32642	0.248959	0.190476	0	0	0	0	0.2	1	0.4754	0.60685	0	0	0.437328	0.763328	0.419355	0.166667	0.072	0.928	Inactive	Inactive
974191	5-hydroxy-2,2-dimethyl-7-[(4-nitrophenyl)methoxy]-3,4-dihydro-2H-1-benzopyran-4-one	0.0677083	0.285714	0.414423	0	0.175024	0.750885	0.705594	0.328675	0.339429	0.447652	0.89281	0.0373509	0	0.297644	0.159788	0.34291	0.047619	0	0.272727	0	0	0	0	0.589744	0.583778	0	0.567666	0.610915	0.836937	0.354839	0.166667	0.224	0.776	Inactive	Inactive
976089	N-(1,3-benzodioxol-5-yl)-3,4-diethoxybenzamide	0.0722222	0.285714	0.0319557	0.214066	0.194866	0.550665	0.23868	0.392269	0.328653	0.32375	0.218253	0	0	0.333333	0.652841	0.264309	0.0952381	0	0.272727	0	0.730489	0.1	0	0.498173	0.611466	0	0	0.476574	0.84595	0.612903	0.166667	0.056	0.944	Inactive	Inactive
977652	2-(3,4-dimethoxyphenyl)-N-(2-methylbutan-2-yl)acetamide	0	0.142857	0.113069	0	0.486019	0.348707	0.534537	0.522666	0.391648	0.303701	0.195191	0	0	0	0.32642	0.326013	0	0	0.363636	0	0.774672	0.1	0	0.419325	0.606849	0	0	0.504386	0.720739	0.258065	0	0.016	0.984	Inactive	Inactive
984297	N-[6,7-dimethoxy-4-[(phenylmethyl)amino]-2-naphthalenyl]acetamide	0.0677083	0.285714	0.38243	0	0.175555	0.547396	0.419115	0.509401	0.208421	0.351563	0.212386	0.118644	0	0	0.32642	0.358091	0.047619	0	0	0	0.733767	0.1	0	0.410248	0.60688	0	0	0.426415	0.657283	0.516129	0	0.696	0.304	Active	Active
991507	3-(2-ethoxyphenyl)-2-[[4-[2-furanyl(oxo)methyl]-1-piperazinyl]methyl]-4-quinazolinone	0.0401235	0.571429	0.567192	0.31149	0.112257	0.562881	0.471253	0.329041	0.29531	0.30499	0.892518	0	0	0.273869	0.169603	0.447678	0.285714	0	0.136364	0	0	0.6	1	0.584017	0.608919	0	0.187611	0.450422	0.738863	0.580645	0.5	0.984	0.016	Active	Active
1042563	16-[(1,5-dimethyl-3-oxo-2-phenyl-4-pyrazolyl)amino]-1,8-diazatetracyclo[7.7.0.02,7.011,15]hexadeca-2,4,6,8,10,15-hexaene-10-carbonitrile	0.12037	0.428571	0.339624	0.356418	0.0698056	0.684574	0.347247	0.335607	0.314286	0.312655	0.723379	0.265537	0.394246	0.307057	0.0533918	0.507885	0	0.5	0.136364	0	0.901911	0.1	1	0.598411	0.857768	0.471199	0.284879	0.516302	0.695092	0.903226	0.5	0.928	0.072	Active	Active
1053382	5-(2-furanyl)-2-(4-methylphenyl)-N-(3-pyridinylmethyl)-3-pyrazolecarboxamide	0	0.571429	0.392435	0.43302	0.183705	0.698615	0.465598	0.22224	0.289756	0.332319	0.251551	0.220339	0.211509	0.244732	0.169603	0.388441	0.047619	0	0	0.423063	0.752928	0.2	1	0.534848	0.65519	0	0.184595	0.677962	0.705507	0.612903	0.5	1	0	Active	Active
1067862	4-[(6,7-dimethoxy-3,4-dihydro-1H-isoquinolin-2-yl)methyl]-2,6-dimethoxyphenol	0.0677083	0.285714	0.00967381	0	0.183075	0.424571	0.359189	0.734816	0.314286	0.40304	0.194879	0	0	0	0.652841	0.250085	0.142857	0	0.0909091	0	0	0.3	0	0.590369	0.591686	0	0	0.335363	0.734529	0.290323	0.166667	0.648	0.352	Active	Active
1070719	3-methoxy-N-[2-[[(3-methoxyphenyl)-oxomethyl]amino]phenyl]benzamide	0	0.428571	0	0	0.203471	0.560475	0.28825	0.393622	0.301714	0.371233	0.892869	0	0	0.148483	0	0.242794	0	0	0	0	0.726822	0	0	0.498286	0.601009	0	0.186397	0.451963	0.763482	0.83871	0	0.064	0.936	Inactive	Inactive
1072029	N-[2-(1H-indol-3-yl)ethyl]-2-(4-methylphenoxy)acetamide	0.0722222	0.285714	0.180137	0.145758	0.170964	0.566722	0.252435	0.28164	0.314286	0.201334	0.207169	0	0	0.0742415	0.142945	0.30914	0.0952381	0	0.0909091	0	0.743769	0.1	1	0.503739	0.621124	0	0.0931985	0.441994	0.660643	0.290323	0.166667	0.056	0.944	Inactive	Inactive
1077226	16-[4-(2-pyridinyl)-1-piperazinyl]-1,8-diazatetracyclo[7.7.0.02,7.011,15]hexadeca-2,4,6,8,10,15-hexaene-10-carbonitrile	0.116071	0.428571	0.620791	0.300946	0.0589521	0.586631	0.408196	0.350101	0.255126	0.271356	0.238238	0.221146	0.394246	0.300986	0.0533918	0.524079	0.190476	0	0	0	0	0.1	0	0.245853	0.828648	0.539388	0.286994	0.631778	0.676373	0.516129	0.666667	0.904	0.096	Active	Active
1090308	5-[(4-phenyl-1-piperazinyl)methyl]-8-quinolinol	0.0492424	0.428571	0.252574	0	0.123026	0.433834	0.361803	0.335787	0.300695	0.218057	0.1954	0.110573	0	0.0303588	0	0.376128	0.238095	0	0	0	0	0.2	1	0.589913	0.585708	0	0.182623	0.443152	0.623474	0.354839	0.333333	0.96	0.04	Active	Active
1090853	N-(1,3-benzodioxol-5-ylmethyl)-4-(3,4-dihydro-1H-isoquinolin-2-ylmethyl)benzamide	0.0866667	0.428571	0.0468512	0.214066	0.10606	0.50991	0.326869	0.41691	0.26079	0.286918	0.216938	0	0	0.333333	0.32642	0.227368	0.190476	0	0.0909091	0	0.765159	0	0	0.487546	0.66922	0	0	0.45139	0.577404	0.290323	0.333333	0.152	0.848	Inactive	Inactive
1092908	N-(3-benzamidophenyl)-1,3-benzodioxole-5-carboxamide	0.0515873	0.428571	0.0768049	0.214066	0.145737	0.637499	0.371288	0.2408	0.252962	0.283733	0.892902	0	0	0.333333	0.32642	0.273182	0	0	0	0	0.724915	0	0	0.498172	0.669221	0	0	0.538847	0.711419	0.83871	0.166667	0.136	0.864	Inactive	Inactive
1100894	(3S)-9-methoxy-1',3',3'-trimethylspiro[benzo[f][1,4]benzoxazine-3,2'-indole]	0.147727	0.142857	0.273159	0.0376673	0.0696335	0.521581	0.166528	0.610745	0.581108	0.386169	0.163954	0.059599	0	0.187516	0	0.85257	0	0	0	0	0	0.2	1	0.430746	0.601007	0	0.278588	0.408089	0.611527	0.451613	0.333333	0.864	0.136	Active	Active
1116363	N-(4-benzamidophenyl)-2,3-dihydro-1,4-benzodioxin-6-carboxamide	0.0492424	0.428571	0.134539	0	0.146883	0.593032	0.293686	0.177775	0.278367	0.383072	0.892908	0	0	0.130047	0.32642	0.271413	0.0952381	0	0	0	0.726544	0.1	0	0.49817	0.617305	0	0.214193	0.507293	0.707346	0.83871	0.166667	0.136	0.864	Inactive	Inactive
1119866	2-(1,3-benzodioxol-5-yl)-N-[(4-ethoxyphenyl)methyl]-N-[(3-methoxyphenyl)methyl]ethanamine	0.0515873	0.428571	0.0516343	0.214066	0.182991	0.446951	0.349322	0.462895	0.146667	0.237317	0.180373	0	0	0.481816	0.32642	0.248039	0.190476	0	0.227273	0	0	0	0	0.43868	0.60099	0	0.186397	0.447414	0.639965	0.258065	0.166667	0.104	0.896	Inactive	Inactive
1119870	2-(1,3-benzodioxol-5-yl)-N-[(4-ethoxyphenyl)methyl]-N-[(4-ethylphenyl)methyl]ethanamine	0.0515873	0.428571	0.0704392	0.214066	0.185527	0.400496	0.326724	0.409641	0.18019	0.271548	0.174194	0	0	0.407575	0.32642	0.248038	0.190476	0	0.227273	0	0	0	0	0.43868	0.605592	0	0.0931985	0.421764	0.562116	0.258065	0.166667	0.064	0.936	Inactive	Inactive
1132317	1-[(1,5-dimethyl-3-oxo-2-phenyl-4-pyrazolyl)amino]-3-methyl-4-pyrido[1,2-a]benzimidazolecarbonitrile	0.0902778	0.428571	0.227852	0.161184	0.0996378	0.705792	0.336012	0.372077	0.333626	0.328949	0.723387	0.265537	0.394246	0.307057	0.0533918	0.47799	0	0.5	0.136364	0	0.860845	0.1	1	0.598411	0.857419	0.471199	0.284879	0.454058	0.700508	0.903226	0.5	0.96	0.04	Active	Active
1136376	N-(2-methylphenyl)-2,3-dihydro-1,4-benzodioxin-6-carboxamide	0.0677083	0.285714	0.0735376	0	0.150398	0.559069	0.178538	0.30947	0.364571	0.461313	0.198689	0	0	0.130047	0.32642	0.245585	0.0952381	0	0	0	0.745968	0.1	0	0.498186	0.617305	0	0.214193	0.484555	0.676132	0.548387	0.166667	0.04	0.96	Inactive	Inactive
1150215	2-[9-(4-ethoxyphenyl)-1,8-dioxo-3,4,5,6,7,9-hexahydro-2H-acridin-10-yl]acetic acid	0.108333	0.285714	0.572837	0	0.114666	0.5446	0.368491	0.312643	0.270559	0.431281	0.893386	0.0363196	0	0.104056	0.319576	0.5177	0.0952381	0.5	0.318182	0	0	0.2	1	0.673105	0.605592	0	0.199288	0.611045	0.702475	0.290323	0.166667	0.896	0.104	Active	Active
1150220	2-[9-(3-ethoxy-4-methoxyphenyl)-1,8-dioxo-3,4,5,6,7,9-hexahydro-2H-acridin-10-yl]acetic acid	0.108333	0.285714	0.363165	0	0.12307	0.534198	0.372247	0.401194	0.304023	0.418931	0.893387	0.0363196	0	0.0298146	0.645996	0.51626	0.0952381	0.5	0.318182	0	0	0.3	1	0.673105	0.606849	0	0.106089	0.583177	0.73794	0.290323	0.166667	0.864	0.136	Active	Active
1157630	N-[4-[[(4-tert-butylphenyl)-oxomethyl]amino]phenyl]-3,4,5-trimethoxybenzamide	0	0.428571	0.215786	0	0.254869	0.498388	0.492222	0.614697	0.432605	0.41484	0.892907	0	0	0	0.32642	0.420361	0	0	0	0	0.727768	0.2	0	0.498466	0.60709	0	0	0.457738	0.628971	0.870968	0	0.128	0.872	Inactive	Inactive
1183268	(2S)-3-(1H-indol-3-yl)-2-[[2-(1H-indol-3-yl)-1-oxoethyl]amino]propanoic acid methyl ester	0.12037	0.285714	0.11154	0.279652	0.153407	0.676198	0.224134	0.343935	0.337674	0.161097	0.892339	0	0	0	0	0.313062	0	0	0.0909091	0	0.729089	0	1	0.686259	0.646911	0	0.0979371	0.46563	0.688568	0.290323	0.333333	0.024	0.976	Inactive	Inactive
1185998	(E)-N-[2-(3,4-dimethoxyphenyl)ethyl]-3-(4-ethoxyphenyl)-2-propenamide	0	0.285714	0.151684	0	0.297917	0.429994	0.213882	0.432845	0.299496	0.299549	0.196545	0.124848	0	0.0742415	0.32642	0.240929	0.0952381	0	0.227273	0	0.740478	0.1	0	0.468579	0.605592	0	0.0931985	0.38134	0.710756	0.387097	0	0.016	0.984	Inactive	Inactive
1194308	(2R)-3-(1H-indol-3-yl)-2-[[1-oxo-2-[(2-oxo-4-phenyl-1-benzopyran-7-yl)oxy]ethyl]amino]propanoic acid	0.0866667	0.428571	0.0707314	0.145758	0.12043	0.706602	0.332665	0.219342	0.269388	0.296665	0.894838	0.0624239	0	0.148483	0.142945	0.386232	0.047619	0	0.0909091	0	0.647586	0.1	1	0.706741	0.621317	0	0.281635	0.505428	0.705639	0.580645	0.333333	0.112	0.888	Inactive	Inactive
1224012	(E)-N-cyclopropyl-3-[4-(2-methylpropyl)phenyl]-2-propenamide	0	0.285714	0.0609565	0.79914	0.298212	0.255464	0.615879	0.170093	0.24	0.382379	0.14812	0.124848	0	0	0	0.0108056	0	0	0.181818	0	0.755714	0	0	0.469073	0.834321	0	0	0.714055	0.572648	0.354839	0	0.048	0.952	Inactive	Inactive
1241288	4-(4-hydroxy-3-methoxyphenyl)-2,6-dimethylpyridine-3,5-dicarboxylic acid diethyl ester	0	0.285714	0.169483	0	0.343602	0.568644	0.409082	0.604444	0.43033	0.395694	0.893642	0.110573	0	0	0.16321	0.484342	0.0952381	0	0.272727	0	0	0.1	0	0.716278	0.587852	0	0	0.490484	0.853408	0.645161	0.166667	0.104	0.896	Inactive	Inactive
1242853	1-cyclohexyl-3-(2-cyclohexyl-3,4-dihydro-1H-pyrazino[1,2-a]benzimidazol-8-yl)urea	0.0866667	0.428571	0.216166	0.0985916	0.0873913	0.320391	0.480536	0.196371	0.172174	0.136461	0.219179	0.110573	0	0.0329609	0	0.399221	0.142857	0	0.363636	0.611164	0.775443	0.2	0	0.662978	0.857644	0	0.0944125	0.528189	0.694421	0.419355	0.333333	0.92	0.08	Active	Active
1249967	acetic acid [3-[[(3-methoxyphenyl)-oxomethyl]amino]phenyl] ester	0	0.285714	0.0615297	0	0.27709	0.625134	0.390475	0.332985	0.175567	0.318075	0.893247	0	0	0.148483	0	0.177625	0	0	0	0	0.704624	0	0	0.633397	0.601009	0	0.186397	0.512791	0.786741	0.612903	0	0.096	0.904	Inactive	Inactive
1266101	N-(2-cyclohexyl-3,4-dihydro-1H-pyrazino[1,2-a]benzimidazol-8-yl)-2-(4-methyl-1-oxo-2-phthalazinyl)acetamide	0.112069	0.428571	0.0374442	0.0985916	0.0709808	0.50834	0.412462	0.281239	0.279606	0.247983	0.891897	0.110573	0.211509	0.0627756	0	0.399237	0.190476	0	0.181818	0.597058	0.751588	0.4	1	0.546891	0.873667	0	0.200502	0.450932	0.715967	0.387097	0.5	0.952	0.048	Active	Active
1278518	N-[2,3-bis(2-furanyl)-6-quinoxalinyl]-4-(2-pyridinyl)-1-piperazinecarboxamide	0.0338542	0.714286	0.424848	0.573309	0.107661	0.686997	0.402618	0.258179	0.269388	0.232808	0.269108	0.331719	0	0.44436	0.339207	0.391802	0.190476	0	0	0	0.771686	0.4	1	0.669302	0.655211	0	0.278901	0.576564	0.704442	0.774194	0.833333	1	0	Active	Active
1284204	1-[4-[2-furanyl(oxo)methyl]-1-piperazinyl]-3-propyl-4-pyrido[1,2-a]benzimidazolecarbonitrile	0.0902778	0.428571	0.535845	0.393499	0.096656	0.64869	0.458894	0.349289	0.324343	0.299141	0.723383	0.110573	0.394246	0.434691	0.222995	0.478029	0.190476	0	0	0	0	0.3	1	0.584091	0.660394	0.539388	0.192687	0.573334	0.709857	0.516129	0.666667	0.992	0.008	Active	Active
1294303	N-(2-furanylmethyl)-7,7-dimethyl-1-(4-methylphenyl)-2,5-dioxo-6,8-dihydroquinoline-3-carboxamide	0.0515873	0.428571	0.55522	0.31149	0.151852	0.649766	0.725936	0.415903	0.365598	0.45209	0.892486	0.0805837	0	0.288921	0.159788	0.436893	0.047619	0.25	0.0909091	0	0.697723	0	1	0.528737	0.647678	0	0.183555	0.800526	0.683893	0.580645	0.333333	0.992	0.008	Active	Active
1300194	N-[2-(3,4-dimethoxyphenyl)ethyl]-4-[[(4-methoxyphenyl)-oxomethyl]amino]benzamide	0	0.428571	0.00298892	0	0.235438	0.500804	0.212247	0.493393	0.381333	0.310082	0.892886	0	0	0.0742415	0.32642	0.188792	0.047619	0	0.0909091	0	0.724113	0.1	0	0.497874	0.600976	0	0.0931985	0.329468	0.721803	0.612903	0	0.032	0.968	Inactive	Inactive
1307078	N-(6-methyl-2-pyridinyl)-2,5-dioxo-1-phenyl-7,8-dihydro-6H-quinoline-3-carboxamide	0.0492424	0.428571	0.436201	0	0.136114	0.62828	0.464638	0.211355	0.291429	0.37871	0.89249	0.191157	0	0.0780654	0.159788	0.464882	0	0.25	0.0909091	0	0.686128	0	0	0.528766	0.903253	0	0.184489	0.617628	0.710409	0.774194	0.333333	0.888	0.112	Active	Active
1307716	2-[[(3,4-dimethoxyphenyl)-oxomethyl]amino]-4,5-dimethoxybenzoic acid methyl ester	0	0.285714	0.221629	0	0.338074	0.544899	0.222591	0.825148	0.486316	0.414658	0.893063	0	0	0	0.652841	0.282054	0	0	0	0	0.691189	0.2	0	0.71503	0.60685	0	0	0.383487	0.8941	0.709677	0	0.04	0.96	Inactive	Inactive
1313238	N-(2-ethylphenyl)-3-[[(E)-3-(2-furanyl)-1-oxoprop-2-enyl]amino]benzamide	0	0.428571	0.2456	0.31149	0.21133	0.612597	0.344937	0.146852	0.24812	0.306083	0.892976	0.124848	0	0.243816	0	0.234036	0	0	0	0	0.70495	0	0	0.49805	0.651675	0	0.0933725	0.506261	0.662597	0.806452	0.166667	0.96	0.04	Active	Active
1315224	3-(4-methoxyphenyl)-2-[(3-nitrophenyl)methyl]-4-quinazolinone	0.0492424	0.428571	0.185443	0	0.130363	0.678724	0.369179	0.323715	0.280762	0.341073	0.893046	0.0373509	0	0.146235	0	0.408949	0	0	0	0	0	0	0	0.523388	0.600978	0	0.187611	0.52028	0.758518	0.580645	0.166667	0.176	0.824	Inactive	Inactive
1319945	N-cyclohexyl-6-imino-11-methyl-2-oxo-7-(phenylmethyl)-1,7,9-triazatricyclo[8.4.0.03,8]tetradeca-3(8),4,9,11,13-pentaene-5-carboxamide	0.0833333	0.428571	0.41652	0	0.0908808	0.515696	0.543861	0.282684	0.29531	0.44963	0.892454	0.187272	0	0.0659219	0.0724603	0.45781	0.047619	0	0.181818	0	0.796937	0	0	0.526658	0.835248	0.622831	0.272034	0.819471	0.677629	0.451613	0.5	0.888	0.112	Active	Active
1324449	N-(3-benzamidophenyl)-3,5-dimethoxybenzamide	0	0.428571	0.129135	0	0.217447	0.563093	0.433618	0.393622	0.188571	0.347629	0.892902	0	0	0.148483	0	0.243255	0	0	0	0	0.724067	0	0	0.498459	0.601201	0	0.186397	0.45961	0.710603	0.83871	0	0.096	0.904	Inactive	Inactive
1335295	N-[4-(dimethylamino)-1-naphthalenyl]-3,5-dimethoxybenzamide	0.0677083	0.285714	0.138182	0	0.180567	0.522694	0.403578	0.699139	0.314286	0.392725	0.194773	0	0	0.148483	0	0.37149	0	0	0	0	0.772593	0	0	0.498494	0.601201	0	0.186397	0.447054	0.680299	0.709677	0	0.072	0.928	Inactive	Inactive
1343254	2-[4-[[oxo-(3,4,5-trimethoxyphenyl)methyl]amino]phenoxy]acetic acid	0	0.285714	0.4323	0	0.327532	0.608118	0.32884	0.57251	0.35619	0.469686	0.893447	0	0	0.0742415	0.469366	0.279547	0.047619	0	0	0	0.702125	0.4	0	0.719382	0.60709	0	0.0931985	0.442002	0.875136	0.612903	0	0.136	0.864	Inactive	Inactive
1362004	(E)-N-[[1-(3,4-dimethoxyphenyl)cyclopentyl]methyl]-3-(2-furanyl)-2-propenamide	0	0.428571	0.421461	0.511654	0.26189	0.501254	0.339751	0.42624	0.406917	0.289167	0.240525	0.124848	0	0.243816	0.32642	0.575742	0.047619	0	0	0	0.78586	0.1	0	0.468868	0.606849	0	0.0933725	0.471897	0.645516	0.322581	0.166667	0.992	0.008	Active	Active
1364890	N-(3-benzamidophenyl)-3,4,5-trimethoxybenzamide	0	0.428571	0.212973	0	0.231045	0.550695	0.412313	0.506839	0.302591	0.370417	0.892901	0	0	0	0.32642	0.344418	0	0	0	0	0.723208	0.2	0	0.498467	0.60709	0	0	0.412279	0.713544	0.870968	0	0.12	0.88	Inactive	Inactive
1366616	2-[2-[3-(2-furanylmethyl)-4-oxo-2-quinazolinyl]ethyl]isoindole-1,3-dione	0.0902778	0.428571	0.150712	0.366614	0.0929756	0.710135	0.224297	0.278665	0.33481	0.30519	0.892926	0	0	0.276777	0	0.41841	0.0952381	0	0	0	0	0.1	1	0.512896	0.647711	0	0.187785	0.502769	0.757764	0.354839	0.5	0.952	0.048	Active	Active
1376406	2-(3,4-dimethoxyphenyl)-N-[(3-methoxy-4-phenylmethoxyphenyl)methyl]-N-methylethanamine	0	0.428571	0.0184597	0	0.233672	0.397741	0.405115	0.587576	0.267508	0.321141	0.190874	0	0	0.0650234	0.652841	0.251576	0.142857	0	0.0909091	0	0	0.2	0	0.257115	0.606849	0	0.107096	0.41615	0.663916	0.258065	0	0.064	0.936	Inactive	Inactive
1377033	4-[[4-(2,3-dimethylphenyl)-1-piperazinyl]methyl]-2,6-dimethoxyphenol	0	0.428571	0.0566329	0	0.215312	0.350837	0.286917	0.605748	0.391648	0.3404	0.168381	0	0	0	0.32642	0.286451	0.238095	0	0	0	0	0.3	0	0.590369	0.591686	0	0	0.293519	0.574709	0.290323	0.166667	0.776	0.224	Active	Active
1377237	1-[(4,5-dimethoxy-2-nitrophenyl)methyl]-4-ethylpiperazine	0	0.285714	0.344823	0	0.300479	0.428301	0.419692	0.589498	0.346728	0.441535	0.773382	0.0373509	0	0.0390327	0.32642	0.274014	0.285714	0	0.136364	0	0	0.2	0	0.260383	0.606867	0	0	0.355717	0.85788	0.354839	0.166667	0.776	0.224	Active	Active
1377320	2-[(2,4-dimethoxy-3-methylphenyl)methyl]-6,7-dimethoxy-3,4-dihydro-1H-isoquinoline	0.0677083	0.285714	0.0110585	0	0.182008	0.365102	0.248659	0.767866	0.391648	0.434503	0.184825	0	0	0.148483	0.32642	0.299058	0.142857	0	0.0909091	0	0	0.1	0	0.255596	0.60159	0	0.186397	0.397505	0.693462	0.258065	0.166667	0.032	0.968	Inactive	Inactive
1423646	5-(3-nitrophenyl)-N-(2-oxo-1-benzopyran-6-yl)-2-furancarboxamide	0.0515873	0.428571	0.0240918	0.214066	0.143809	0.847927	0.273948	0.0993342	0.325714	0.407294	0.89498	0.162199	0	0.190424	0.169603	0.215696	0	0	0	0	0.69466	0.1	1	0.705234	0.673407	0	0.183872	0.58871	0.852147	0.903226	0.333333	0.888	0.112	Active	Active
1424114	N-[2-(3,4-dimethoxyphenyl)ethyl]-5-(4-nitrophenyl)-2-furancarboxamide	0	0.428571	0.0333877	0.214066	0.226945	0.670636	0.210516	0.423135	0.422041	0.285343	0.893563	0.0373509	0	0.116182	0.496024	0.211996	0.047619	0	0.0909091	0	0.72288	0.2	1	0.577439	0.606849	0	0.0933725	0.408573	0.739004	0.548387	0.166667	0.76	0.24	Active	Active
1464423	8-[[[1-(2-furanylmethyl)-5-tetrazolyl]methyl-(3-pyridinylmethyl)amino]methyl]-3,6-dihydro-2H-[1,4]dioxino[2,3-g]quinolin-7-one	0.0722222	0.571429	0.0229458	0.490578	0.09362	0.689634	0.440589	0.341638	0.155489	0.282572	0.277777	0.500681	0	0.403678	0.398881	0.314478	0.285714	0	0	0.439354	0.769543	0.4	1	0.490903	0.617337	0	0.413654	0.65146	0.733922	0.419355	0.833333	0.992	0.008	Active	Active
1472972	8-methyl-[1,3]dioxolo[4,5-g]quinoline-6,7-dicarboxylic acid dimethyl ester	0.166667	0.142857	0.0115731	0.214066	0.127081	0.708715	0.234112	0.913429	0.414857	0.515312	0.893007	0.110573	0	0.333333	0.412229	0.387253	0	0	0	0	0	0.2	1	0.759204	0.650285	0	0	0.450995	0.933728	0.580645	0.333333	0.088	0.912	Inactive	Inactive
1475552	2-[(4-methoxyphenyl)methyl]-4H-isoquinoline-1,3-dione	0.0677083	0.285714	0.341743	0	0.148693	0.58049	0.27282	0.443707	0.33	0.524374	0.888302	0	0	0.0742415	0	0.365357	0.047619	0	0	0	0	0	0	0.511156	0.600975	0	0.0931985	0.46864	0.705791	0.354839	0.166667	0.08	0.92	Inactive	Inactive
1492714	(E)-3-(4-hydroxy-3-methoxyphenyl)-2-[oxo(1-piperidinyl)methyl]-2-propenenitrile	0	0.285714	0.011717	0	0.314606	0.488717	0.432185	0.393077	0.383645	0.284784	0.722947	0.0624239	0.394246	0.280168	0.16321	0.306934	0.0952381	0	0.181818	0	0	0.1	0	0.590082	0.587852	0.269694	0.18872	0.651033	0.803905	0.483871	0.166667	0.2	0.8	Inactive	Inactive
1504447	2-[2-(3,4-diethoxyphenyl)-1-oxoethyl]-5,5-dimethyl-3-(4-morpholinyl)-1-cyclohex-2-enone	0	0.428571	0.346234	0	0.240604	0.406434	0.650764	0.446429	0.314286	0.360125	0.888389	0.0181598	0	0	0.645996	0.456521	0.285714	0.25	0.363636	0	0	0.2	1	0.282825	0.611466	0	0	0.588377	0.724801	0.258065	0.166667	0.928	0.072	Active	Active
1504463	2,3,6,8-tetramethyl-9H-pyrrolo[3,2-h]quinoline	0.166667	0.142857	0.0179427	0.0985916	0.0965939	0.617478	0.20689	0.596365	0.435665	0.488485	0.11773	0.110573	0	0	0	0.293388	0	0	0	0	0	0	0	0.26545	0.823509	0	0	0.41557	0.633711	0.419355	0.333333	0.032	0.968	Inactive	Inactive
1505866	N-(2-oxo-3,4-dihydro-1H-quinolin-7-yl)cyclopropanecarboxamide	0.0833333	0.285714	0.201657	0.751565	0.147902	0.440866	0.181269	0.0601524	0.267143	0.429312	0.892713	0	0	0	0	0.153503	0	0	0	0	0.727987	0	0	0.426109	0.872708	0	0	0.583547	0.678375	0.387097	0.166667	0.08	0.92	Inactive	Inactive
1508705	2,4-dimethyl-5-oxo-1-[1]benzopyrano[3,4-c]pyridinecarboxylic acid ethyl ester	0.154762	0.142857	0.255341	0	0.113499	0.654547	0.45277	0.535283	0.328653	0.434358	0.893646	0.110573	0	0.0742415	0	0.497266	0.047619	0	0.136364	0	0	0	0	0.729814	0.655124	0	0.0904997	0.494278	0.753691	0.580645	0.333333	0.152	0.848	Inactive	Inactive
1511527	N-[2-(5-methoxy-1H-indol-3-yl)ethyl]-2-quinolinecarboxamide	0.114035	0.285714	0.0276933	0.145758	0.118121	0.618182	0.169374	0.35784	0.339429	0.319273	0.216801	0.110573	0	0.113274	0	0.315449	0.047619	0	0.0909091	0	0.759011	0.1	1	0.533931	0.601008	0	0.185496	0.403016	0.694793	0.419355	0.333333	0.128	0.872	Inactive	Inactive
1519307	2,6-dimethyl-4-[3-(1-oxopropylamino)phenyl]pyridine-3,5-dicarboxylic acid dimethyl ester	0	0.285714	0.531686	0	0.327013	0.569674	0.415466	0.65479	0.352967	0.38162	0.893669	0.110573	0	0	0	0.430887	0	0	0	0	0.712872	0	0	0.715634	0.650282	0	0	0.607717	0.776257	0.677419	0.166667	0.144	0.856	Inactive	Inactive
1523649	4-methyl-9-(3-pyridinylmethyl)-3,11-dioxa-9-azatetracyclo[11.4.0.02,6.07,12]heptadeca-1(17),2(6),4,7(12),13,15-hexaene-5-carboxylic acid ethyl ester	0.141304	0.285714	0.544092	0.0985916	0.0682836	0.618433	0.547817	0.557274	0.211662	0.313823	0.252776	0.110573	0	0.323923	0	0.516775	0.142857	0	0.136364	0	0	0	0	0.720361	0.632213	0	0.476358	0.656494	0.698506	0.548387	0.5	0.856	0.144	Active	Active
1537537	(E)-3-(3,4-dimethoxyphenyl)-1-(1-pyrrolidinyl)-2-propen-1-one	0	0.285714	0.117931	0.31149	0.286867	0.426039	0.356904	0.491524	0.391648	0.348434	0.197963	0.124848	0	0	0.32642	0.197915	0.0952381	0	0.181818	0	0	0.1	0	0.475054	0.60685	0	0	0.551094	0.750139	0.419355	0.166667	0.056	0.944	Inactive	Inactive
1569005	(E)-N-cyclohexyl-3-(4-propoxyphenyl)-2-propenamide	0	0.285714	0.0966099	0	0.277641	0.280189	0.447179	0.134818	0.146667	0.280566	0.176436	0.124848	0	0.0742415	0	0.102631	0.047619	0	0.272727	0	0.792295	0	0	0.469073	0.606015	0	0.0931985	0.681938	0.695053	0.387097	0	0.024	0.976	Inactive	Inactive
1591531	(E)-3-(4-propan-2-ylphenyl)-N-prop-2-enyl-2-propenamide	0	0.142857	0.203634	0	0.43203	0.409472	0.33568	0.29646	0.386122	0.33173	0.150359	0.187272	0	0	0	0.205753	0.047619	0	0	0	0.692016	0	0	0.469143	0.835434	0	0	0.569745	0.587672	0.354839	0	0.056	0.944	Inactive	Inactive
1621350	(Z)-N-[2-(1H-benzimidazol-2-yl)ethyl]-2-[[(E)-3-(2-furanyl)-1-oxoprop-2-enyl]amino]-3-phenyl-2-propenamide	0.0541667	0.428571	0.134815	0.43302	0.191638	0.682627	0.355892	0.0746069	0.172174	0.250757	0.892191	0.316004	0	0.31581	0	0.268256	0.047619	0.25	0	0	0.683705	0	1	0.528898	0.651675	0	0.280133	0.597693	0.700061	0.677419	0.333333	0.984	0.016	Active	Active
1625080	8-(2-furanyl)-6-(2-hydroxyethylamino)-3,3-dimethyl-1,4-dihydropyrano[3,4-c]pyridine-5-carbonitrile	0.0722222	0.285714	0.315609	0.31149	0.170051	0.637483	0.638005	0.450887	0.35619	0.431149	0.62186	0.229217	0.394246	0.473724	0.169603	0.46688	0.142857	0	0.363636	0	0.779328	0.1	1	0.377789	0.655111	0	0.284985	0.652353	0.805195	0.451613	0.5	0.984	0.016	Active	Active
1631918	(E)-N-cyclohexyl-3-(3-methoxy-4-propoxyphenyl)-2-propenamide	0	0.285714	0.102086	0	0.295923	0.295859	0.471179	0.239791	0.213714	0.318004	0.195073	0.124848	0	0	0.32642	0.265538	0.047619	0	0.272727	0	0.791613	0.1	0	0.469073	0.60688	0	0	0.641168	0.727894	0.419355	0	0.016	0.984	Inactive	Inactive
1744993	(E)-3-(3,4-dimethoxyphenyl)-N-(3-phenylpropyl)-2-propenamide	0	0.285714	0.245731	0	0.285721	0.420051	0.290911	0.389513	0.249401	0.300826	0.198208	0.124848	0	0	0.32642	0.248843	0.047619	0	0.0909091	0	0.744589	0.1	0	0.468557	0.60685	0	0	0.45494	0.605432	0.419355	0	0.04	0.96	Inactive	Inactive
1745564	(8S)-6-(3-hydroxypropyl)-2,2-dimethyl-3,6,17-triazatetracyclo[8.7.0.03,8.011,16]heptadeca-1(10),11,13,15-tetraene-4,7-dione	0.191176	0.142857	0.323087	0.0985916	0.0719311	0.575691	0.309297	0.42442	0.442924	0.494713	0.890827	0	0	0	0	0.687758	0.142857	0	0.363636	0	0	0.3	1	0.473735	0.761774	0	0.0979371	0.533715	0.650935	0.290323	0.5	0.008	0.992	Inactive	Inactive
1754793	(2S)-3-(1H-indol-3-yl)-2-[[2-(7-methoxy-2-oxo-1-benzopyran-4-yl)-1-oxoethyl]amino]propanoic acid	0.114035	0.285714	0.0384943	0.145758	0.146214	0.719448	0.3073	0.335253	0.282857	0.295441	0.89495	0.0624239	0	0.148483	0	0.315451	0	0	0.0909091	0	0.660237	0	1	0.70594	0.601168	0	0.281635	0.422185	0.708598	0.387097	0.333333	0.072	0.928	Inactive	Inactive
1755496	(8S)-6-(5-hydroxypentyl)-2,2-dimethyl-3,6,17-triazatetracyclo[8.7.0.03,8.011,16]heptadeca-1(10),11,13,15-tetraene-4,7-dione	0.191176	0.142857	0.673172	0.0985916	0.0779198	0.516541	0.350171	0.37973	0.414857	0.469633	0.890827	0	0	0	0	0.706485	0.142857	0	0.545455	0	0	0.3	1	0.473733	0.76168	0	0.0979371	0.527085	0.643012	0.290323	0.5	0	1	Inactive	Inactive
1761997	(8S)-6-[3-(diethylamino)propyl]-2,2-dimethyl-3,6,17-triazatetracyclo[8.7.0.03,8.011,16]heptadeca-1(10),11,13,15-tetraene-4,7-dione	0.191176	0.142857	0.661935	0.0985916	0.0856282	0.437482	0.30721	0.439137	0.44	0.435561	0.890827	0	0	0	0	0.642765	0.238095	0	0.636364	0	0	0.3	1	0.473734	0.824538	0	0.0979371	0.411654	0.635889	0.290323	0.5	0.096	0.904	Inactive	Inactive
1765239	6,7-dimethoxy-2-[(7-methoxy-1,3-benzodioxol-5-yl)methyl]-3,4-dihydro-1H-isoquinoline	0.114035	0.285714	0.0308762	0.214066	0.1177	0.47483	0.40273	0.743963	0.252962	0.368543	0.192908	0	0	0.333333	0.652841	0.27776	0.142857	0	0.0909091	0	0	0.2	0	0.439141	0.606863	0	0	0.353686	0.734529	0.290323	0.333333	0.088	0.912	Inactive	Inactive
1769520	(8S)-6-hexyl-2,2-dimethyl-3,6,17-triazatetracyclo[8.7.0.03,8.011,16]heptadeca-1(10),11,13,15-tetraene-4,7-dione	0.191176	0.142857	0.673172	0.0985916	0.0779198	0.471015	0.38088	0.365943	0.414857	0.469633	0.890827	0	0	0	0	0.706485	0.0952381	0	0.454545	0	0	0.3	1	0.473733	0.824538	0	0.0979371	0.526524	0.634583	0.290323	0.5	0.008	0.992	Inactive	Inactive
1776382	(8S)-6-(3-butoxypropyl)-2,2-dimethyl-3,6,17-triazatetracyclo[8.7.0.03,8.011,16]heptadeca-1(10),11,13,15-tetraene-4,7-dione	0.191176	0.142857	0.906329	0.0985916	0.0832983	0.464475	0.363492	0.392238	0.389179	0.446481	0.890827	0	0	0	0	0.713357	0.190476	0	0.454545	0	0	0.3	1	0.473735	0.786254	0	0.0979371	0.559217	0.642956	0.290323	0.5	0.032	0.968	Inactive	Inactive
1778129	4-[[[2-[[4,7-dimethyl-2-oxo-3-(phenylmethyl)-1-benzopyran-5-yl]oxy]-1-oxoethyl]amino]methyl]-1-cyclohexanecarboxylic acid	0.0492424	0.428571	0.543988	0	0.154882	0.534941	0.45421	0.324231	0.29531	0.431149	0.894643	0	0	0.148483	0.142945	0.438629	0.0952381	0	0.0454545	0	0.749665	0.1	1	0.714951	0.622294	0	0.183698	0.516656	0.672408	0.387097	0.166667	0.848	0.152	Active	Active
1778210	(2S)-3-(1H-indol-3-yl)-2-[[2-[[4-(4-methoxyphenyl)-2-oxo-1-benzopyran-7-yl]oxy]-1-oxoethyl]amino]propanoic acid	0.0866667	0.428571	0.0530687	0.145758	0.12319	0.688446	0.267444	0.333769	0.29724	0.319546	0.894839	0.0624239	0	0.222725	0.142945	0.356375	0.047619	0	0.0909091	0	0.647352	0.1	1	0.706741	0.600976	0	0.374834	0.44621	0.713289	0.612903	0.333333	0.144	0.856	Inactive	Inactive
1778703	3-ethyl-2-propylbenzo[h]quinoline	0.154762	0.142857	0.14143	0	0.0966821	0.444571	0.321017	0.366176	0.331626	0.408698	0.107911	0.110573	0	0	0	0.381043	0	0	0	0	0	0	0	0.0432884	0.993308	0	0	0.554652	0.577276	0.451613	0.166667	0.088	0.912	Inactive	Inactive
1781959	(2S)-3-(5-hydroxy-1H-indol-3-yl)-2-[[1-oxo-2-[(2-oxo-4-phenyl-1-benzopyran-7-yl)oxy]ethyl]amino]propanoic acid	0.0866667	0.428571	0.0344064	0.145758	0.122515	0.730854	0.34832	0.22415	0.279606	0.351639	0.89484	0.0624239	0	0.148483	0.142945	0.386232	0.047619	0	0.0909091	0	0.63526	0.1	1	0.706741	0.582293	0	0.374834	0.510847	0.70831	0.580645	0.333333	0.112	0.888	Inactive	Inactive
1784402	(8S)-6-(3-ethoxypropyl)-2,2-dimethyl-3,6,17-triazatetracyclo[8.7.0.03,8.011,16]heptadeca-1(10),11,13,15-tetraene-4,7-dione	0.191176	0.142857	0.673172	0.0985916	0.0779198	0.513301	0.308782	0.4357	0.414857	0.469633	0.890827	0	0	0	0	0.706485	0.190476	0	0.5	0	0	0.3	1	0.473735	0.78582	0	0.0979371	0.503342	0.646355	0.290323	0.5	0.016	0.984	Inactive	Inactive
1809906	4-[2-(3,4-dimethoxyphenyl)ethyliminomethyl]phenol	0	0.285714	0.193083	0	0.268459	0.462383	0.266293	0.494001	0.296327	0.354663	0.196741	0.059599	0	0	0.32642	0.219751	0.047619	0	0.0909091	0	0	0.1	0	0.589657	0.582261	0	0.0931985	0.421466	0.701837	0.290323	0	0.024	0.976	Inactive	Inactive
1811569	N-[2-(1H-indol-3-yl)ethyl]-4-oxo-4-phenylbutanamide	0.0722222	0.285714	0.108492	0.145758	0.179648	0.560823	0.167179	0.17578	0.343866	0.097676	0.891776	0	0	0	0.159788	0.338944	0.047619	0	0.0909091	0	0.743248	0	0	0.408331	0.81729	0	0	0.46306	0.657874	0.290323	0.166667	0.032	0.968	Inactive	Inactive
1817559	N-[2-(1H-indol-3-yl)ethyl]-3,5-dinitrobenzamide	0.0722222	0.285714	0.195453	0.145758	0.195194	0.847182	0.254855	0.259484	0.391648	0.275122	1	0.0747018	0	0.0780654	0	0.309136	0.047619	0	0.0909091	0	0.678582	0	0	0.487285	0.81729	0	0	0.502673	0.694599	0.483871	0.166667	0.072	0.928	Inactive	Inactive
1845979	11-methyl-10-phenyl-2-(1-pyrrolidinyl)-1,8,12-triazatricyclo[7.3.0.03,7]dodeca-2,7,9,11-tetraene	0.0942029	0.428571	0.203161	0.564319	0.080885	0.535268	0.602579	0.319912	0.216167	0.208289	0.136466	0.220339	0.226283	0.0329609	0.0533918	0.488787	0.0952381	0	0.181818	0	0	0.2	0	0.266183	0.825069	0	0.0943064	0.756121	0.649918	0.516129	0.5	0.88	0.12	Active	Active
1863817	2-(2-furanyl)-3-(2-furanylmethyl)-8-methoxy[1]benzopyrano[2,3-d]pyrimidine-4,5-dione	0.0902778	0.428571	0.0758788	0.573309	0.08591	0.827871	0.491205	0.382853	0.251429	0.402282	0.888572	0	0.213064	0.604071	0.242064	0.418971	0.047619	0	0	0	0	0.3	1	0.531361	0.601168	0	0.277071	0.557446	0.847241	0.548387	0.666667	0.992	0.008	Active	Active
1877178	2-amino-1-(2-furanylmethyl)-N-(2-methoxyethyl)-3-pyrrolo[3,2-b]quinoxalinecarboxamide	0.12037	0.285714	0.422326	0.366614	0.107519	0.731583	0.502244	0.432242	0.242449	0.345274	0.273338	0.221146	0	0.352241	0.0533918	0.513843	0.142857	0	0	0.45258	0.721936	0.3	1	0.501566	0.64771	0.539388	0.367286	0.56684	0.756145	0.548387	0.5	1	0	Active	Active
1881699	2-amino-1-(2-furanylmethyl)-N-(2-methylpropyl)-3-pyrrolo[3,2-b]quinoxalinecarboxamide	0.12037	0.285714	0.290433	0.366614	0.108418	0.720898	0.652819	0.336779	0.267508	0.366133	0.273319	0.221146	0	0.352241	0.0533918	0.45738	0.0952381	0	0.0454545	0.459525	0.753731	0.3	1	0.501414	0.64771	0.539388	0.367286	0.766075	0.745888	0.548387	0.5	1	0	Active	Active
1909740	2-(3,4-dimethoxyphenyl)-N-(3-phenylpropyl)acetamide	0	0.285714	0.266257	0	0.285805	0.417535	0.358381	0.395848	0.213714	0.266329	0.195371	0	0	0	0.32642	0.249407	0.047619	0	0.0909091	0	0.761022	0.1	0	0.41834	0.606849	0	0	0.432076	0.601312	0.258065	0	0.008	0.992	Inactive	Inactive
1911918	2-amino-1-(3,4-dimethoxyphenyl)-N-(2-furanylmethyl)-3-pyrrolo[3,2-b]quinoxalinecarboxamide	0.0902778	0.428571	0.246759	0.366614	0.0972606	0.729782	0.3692	0.454313	0.29531	0.351563	0.274168	0.221146	0	0.352241	0.379812	0.476889	0.047619	0	0	0.438125	0.733488	0.3	1	0.502283	0.606852	0.539388	0.367286	0.472848	0.76937	0.806452	0.5	1	0	Active	Active
1912988	2-amino-N-(2-furanylmethyl)-1-(2-phenylethyl)-3-pyrrolo[3,2-b]quinoxalinecarboxamide	0.0902778	0.428571	0.071972	0.366614	0.0898991	0.70486	0.385554	0.226497	0.242449	0.314398	0.270944	0.221146	0	0.352241	0.0533918	0.48617	0.0952381	0	0.0909091	0.486145	0.740237	0.2	1	0.502255	0.647678	0.539388	0.367286	0.458641	0.652169	0.548387	0.5	0.992	0.008	Active	Active
1913139	2-amino-N-(2-furanylmethyl)-1-(3,4,5-trimethoxyphenyl)-3-pyrrolo[3,2-b]quinoxalinecarboxamide	0.0902778	0.428571	0.273831	0.366614	0.103404	0.712596	0.42624	0.551895	0.296327	0.353141	0.27463	0.221146	0	0.352241	0.379812	0.477329	0.047619	0	0	0.427989	0.732938	0.4	1	0.502283	0.607165	0.539388	0.367286	0.430822	0.777087	0.83871	0.5	0.968	0.032	Active	Active
1915705	2-amino-1-(2-furanylmethyl)-N-prop-2-enyl-3-pyrrolo[3,2-b]quinoxalinecarboxamide	0.12037	0.285714	0.0197689	0.366614	0.104616	0.788693	0.475573	0.256774	0.252962	0.356645	0.273347	0.28357	0	0.352241	0.0533918	0.502149	0.0952381	0	0	0.451961	0.710531	0.3	1	0.50198	0.64771	0.539388	0.367286	0.597023	0.693812	0.548387	0.5	1	0	Active	Active
1917161	6-methoxy-7,8-dimethylpyrrolo[2,3-g][2,1,3]benzoxadiazole	0.180556	0.142857	0.0256411	0.272492	0.10138	0.761316	0.0526447	0.638243	0.426032	0.353271	0.189267	0.258181	0.0572903	0.21481	0	0.418116	0	0	0	0.463349	0	0	0	0.20912	0.730442	0	0.294098	0.446021	0.820314	0.419355	0.333333	0.776	0.224	Active	Active
1918453	6-(cyclohexylamino)-8-(2-furanyl)-3,3-dimethyl-1,4-dihydropyrano[3,4-c]pyridine-5-carbonitrile	0.0515873	0.428571	0.394168	0.31149	0.135667	0.49487	0.678719	0.317383	0.278367	0.397276	0.246454	0.229217	0.394246	0.473724	0.169603	0.452476	0.047619	0	0.545455	0	0.917435	0.1	1	0.25444	0.655111	0	0.284985	0.71279	0.780051	0.451613	0.5	0.976	0.024	Active	Active
1932659	3-(4-hydroxyphenyl)-2-[(3-nitrophenyl)methyl]-4-quinazolinone	0.0492424	0.428571	0.308804	0	0.127559	0.731388	0.441411	0.155035	0.291429	0.352398	0.893047	0.0373509	0	0.0719937	0	0.408937	0	0	0	0	0	0	0	0.589657	0.582263	0	0.187611	0.586118	0.760991	0.580645	0.166667	0.072	0.928	Inactive	Inactive
1941952	2-(6,7-dimethoxy-3,4-dihydro-1H-isoquinolin-2-yl)-N-(4-methylphenyl)acetamide	0.0677083	0.285714	0.256208	0	0.17794	0.454606	0.427497	0.555849	0.259923	0.424877	0.194112	0	0	0	0.32642	0.234783	0.142857	0	0.0909091	0	0.760878	0.2	1	0.454299	0.606863	0	0	0.359719	0.654902	0.290323	0.166667	0.016	0.984	Inactive	Inactive
1943061	(E)-3-(1,3-benzodioxol-5-yl)-N-[3-(dimethylamino)propyl]-2-propenamide	0.12037	0.142857	0.364491	0.214066	0.234421	0.464344	0.507779	0.529418	0.258413	0.297472	0.217949	0.124848	0	0.333333	0.32642	0.228534	0.0952381	0	0	0	0.734194	0	0	0.468558	0.669221	0	0	0.66884	0.766141	0.419355	0.166667	0.168	0.832	Inactive	Inactive
1944429	2-amino-1-(4-ethoxyphenyl)-N-(2-furanylmethyl)-3-pyrrolo[3,2-b]quinoxalinecarboxamide	0.0902778	0.428571	0.0541165	0.366614	0.0943261	0.727357	0.386327	0.261936	0.255126	0.339193	0.273735	0.221146	0	0.426482	0.0533918	0.498092	0.0952381	0	0.136364	0.450902	0.735995	0.2	1	0.502283	0.605594	0.539388	0.460485	0.535747	0.759523	0.774194	0.5	0.992	0.008	Active	Active
1946642	2-[2-(6,7-dimethoxy-3,4-dihydro-1H-isoquinolin-2-yl)-2-oxoethoxy]benzonitrile	0.0677083	0.285714	0.166194	0	0.178172	0.532016	0.234688	0.570097	0.406917	0.378445	0.723407	0	0.394246	0.309305	0.469366	0.277813	0.142857	0	0.0909091	0	0	0.3	1	0.510937	0.606863	0.154111	0.191579	0.302709	0.762646	0.290323	0.166667	0.064	0.936	Inactive	Inactive
1957063	N-(2,3-dimethylphenyl)-N-[(7-methyl-2-oxo-1H-quinolin-3-yl)methyl]-2-furancarboxamide	0.0515873	0.428571	0.238807	0.31149	0.172361	0.656851	0.311476	0.423913	0.401739	0.413602	0.892575	0.0624239	0	0.166667	0.169603	0.35288	0.047619	0	0	0	0.756447	0.2	1	0.59562	0.660413	0	0	0.495638	0.65354	0.451613	0.333333	0.968	0.032	Active	Active
1965107	2-amino-N-(2-furanylmethyl)-1-(3-methoxypropyl)-3-pyrrolo[3,2-b]quinoxalinecarboxamide	0.12037	0.285714	0.383951	0.366614	0.110677	0.683523	0.449621	0.401328	0.267508	0.347881	0.270817	0.221146	0	0.352241	0.0533918	0.512567	0.142857	0	0	0.473313	0.732201	0.2	1	0.502255	0.647678	0.539388	0.367286	0.609996	0.745786	0.548387	0.5	1	0	Active	Active
1969051	2-(2-furanyl)-3-[(4-methoxyphenyl)methyl]-10-methylpyrimido[4,5-b]quinoline-4,5-dione	0.0866667	0.428571	0.479172	0.31149	0.0872484	0.670526	0.400485	0.499615	0.314286	0.447288	0.888571	0	0	0.286013	0.314524	0.462796	0.047619	0	0	0	0	0.2	1	0.526912	0.600975	0	0.180508	0.548129	0.780769	0.548387	0.5	0.968	0.032	Active	Active
1990828	2-(1,3-benzodioxol-5-yl)-N-[(4-ethoxyphenyl)methyl]ethanamine	0.0722222	0.285714	0.165024	0.214066	0.164965	0.43536	0.26961	0.376285	0.200737	0.229806	0.17385	0	0	0.407575	0.32642	0.248134	0.142857	0	0.227273	0	0.889725	0	0	0.43868	0.605592	0	0.0931985	0.444672	0.658734	0.258065	0.166667	0.16	0.84	Inactive	Inactive
1999819	N-[(2S)-1-[(4-methoxyphenyl)methylamino]-1-oxo-3-phenylpropan-2-yl]-4-piperidinecarboxamide	0	0.428571	0.347475	0	0.271145	0.376587	0.333789	0.259719	0.264	0.279142	0.891856	0	0	0.0742415	0	0.248635	0.142857	0	0.272727	0	0.76148	0	1	0.466177	0.600975	0	0.191136	0.513973	0.646344	0.225806	0.166667	0.912	0.088	Active	Active
2029826	N-[2-(5-methyl-1H-indol-3-yl)ethyl]-3-pyridinecarboxamide	0.0722222	0.285714	0.196833	0.145758	0.162885	0.576771	0.282535	0.348978	0.346728	0.220833	0.205213	0.110573	0	0	0	0.3433	0.047619	0	0.0909091	0	0.752591	0	0	0.490692	0.81729	0	0	0.529964	0.626438	0.290323	0.333333	0.104	0.896	Inactive	Inactive
2030953	(Z)-N-[2-(1H-benzimidazol-2-yl)ethyl]-3-(2-furanyl)-2-[[(E)-3-(2-furanyl)-1-oxoprop-2-enyl]amino]-2-propenamide	0.0570175	0.428571	0.102141	0.67752	0.191386	0.772473	0.344132	0.0586043	0.18019	0.225927	0.892191	0.316004	0	0.559626	0	0.238649	0.047619	0.25	0	0	0.665634	0	1	0.529154	0.651675	0	0.373505	0.591823	0.72425	0.645161	0.5	1	0	Active	Active
2043510	N-[5-cyano-7-(2-furanylmethyl)-11-methyl-2-oxo-1,7,9-triazatricyclo[8.4.0.03,8]tetradeca-3(8),4,9,11,13-pentaen-6-ylidene]acetamide	0.114035	0.285714	0.119592	0.31149	0.104048	0.794003	0.396616	0.428396	0.314286	0.465524	0.892815	0.187272	0.607309	0.511841	0.144921	0.409927	0.047619	0	0	0	0	0.1	1	0.526704	0.64771	0.440408	0.374833	0.729793	0.831097	0.483871	0.666667	0.976	0.024	Active	Active
2048402	3-[(3,4-dimethoxyphenyl)methylamino]-1-propanol	0	0.142857	0.44468	0	0.403707	0.303212	0.367396	0.488557	0.28782	0.324952	0.19615	0	0	0	0.32642	0.28239	0.142857	0	0	0	0.832723	0.1	0	0.377594	0.606849	0	0	0.540089	0.694322	0.258065	0	0.048	0.952	Inactive	Inactive
2056113	1-[(4-hydroxy-3-methoxyphenyl)methyl]-4-piperidinecarboxylic acid ethyl ester	0	0.285714	0.142502	0	0.286189	0.363743	0.306521	0.405745	0.383645	0.278288	0.625644	0	0	0	0.16321	0.218289	0.190476	0	0.318182	0	0	0.1	0	0.636155	0.587851	0	0	0.519644	0.692008	0.258065	0.166667	0.944	0.056	Active	Active
2056467	2-(2-ethoxyphenyl)-1,3-dihydroisoindole	0.0722222	0.285714	0.0421488	0.145758	0.140663	0.440442	0.317303	0.35912	0.258413	0.203772	0.138755	0	0	0.0742415	0	0.340066	0.142857	0	0.136364	0	0	0.1	1	0.208835	0.608882	0	0.0931985	0.511018	0.613254	0.258065	0.166667	0.72	0.28	Active	Active
2062323	(E)-3-(1,3-benzodioxol-5-yl)-N-(pyridin-4-ylmethyl)-2-propenamide	0.0722222	0.285714	0.174777	0.214066	0.165454	0.597996	0.246048	0.357177	0.213714	0.315847	0.218203	0.235421	0	0.333333	0.32642	0.255935	0.047619	0	0	0	0.72385	0	0	0.469186	0.669221	0	0	0.508853	0.756143	0.419355	0.333333	0.048	0.952	Inactive	Inactive
2081459	N-(1,3-benzodioxol-5-ylmethyl)-2-(3,4,5-trimethoxyphenyl)acetamide	0.0722222	0.285714	0.197613	0.214066	0.200792	0.542802	0.351027	0.670326	0.28782	0.35751	0.218011	0	0	0.333333	0.652841	0.273631	0.047619	0	0	0	0.744938	0.2	0	0.43868	0.60707	0	0	0.361612	0.770436	0.290323	0.166667	0.08	0.92	Inactive	Inactive
2086331	N-(4-cyanophenyl)-2-(6,7-dimethoxy-3,4-dihydro-1H-isoquinolin-2-yl)acetamide	0.0677083	0.285714	0.275933	0	0.18294	0.527977	0.408051	0.550904	0.24812	0.405851	0.723444	0	0.394246	0	0.32642	0.237384	0.142857	0	0.0909091	0	0.738916	0.2	1	0.454299	0.606863	0.119864	0	0.365514	0.745598	0.354839	0.166667	0.08	0.92	Inactive	Inactive
2087725	N-[(tert-butylamino)-oxomethyl]-2-(6,7-dimethoxy-3,4-dihydro-1H-isoquinolin-2-yl)acetamide	0.108333	0.142857	0.26005	0	0.265709	0.464548	0.710964	0.589384	0.259923	0.321695	0.8887	0	0	0	0.32642	0.254124	0.142857	0	0.5	0	0.610883	0.2	1	0.668757	0.606863	0	0	0.532268	0.745483	0.258065	0.166667	0.176	0.824	Inactive	Inactive
2090702	1-[4-[2-(6,7-dimethoxy-3,4-dihydro-1H-isoquinolin-2-yl)-2-oxoethoxy]phenyl]-1-propanone	0.0677083	0.285714	0.293575	0	0.19405	0.463171	0.159703	0.520733	0.436934	0.386968	0.892293	0	0	0.0742415	0.629154	0.239656	0.142857	0	0.0909091	0	0	0.3	1	0.510935	0.606863	0	0.0931985	0.270745	0.762474	0.290323	0.166667	0.032	0.968	Inactive	Inactive
2092254	2-(2-furanyl)-4-quinolinecarboxylic acid [2-[(2-methoxyphenyl)methylamino]-2-oxoethyl] ester	0.0515873	0.428571	0.431423	0.31149	0.141948	0.690562	0.287688	0.36617	0.336149	0.300933	0.892257	0.110573	0	0.279941	0.312549	0.357132	0.0952381	0	0	0	0.702192	0.2	1	0.713251	0.601508	0	0.185496	0.534184	0.728209	0.580645	0.333333	0.984	0.016	Active	Active
2093012	N-[2-(4-methoxyphenyl)ethyl]-2-quinolinecarboxamide	0.0677083	0.285714	0.253378	0	0.166551	0.526706	0.201187	0.324959	0.314286	0.324131	0.207738	0.110573	0	0.113274	0	0.241305	0.047619	0	0.0909091	0	0.748557	0.1	1	0.533931	0.600975	0	0.185496	0.447344	0.686122	0.419355	0.166667	0.048	0.952	Inactive	Inactive
2094474	2-(2-furanyl)-4-quinolinecarboxylic acid [2-[4-amino-1-methyl-3-(2-methylpropyl)-2,6-dioxo-5-pyrimidinyl]-2-oxoethyl] ester	0.0515873	0.428571	0.0311166	0.31149	0.165982	0.729921	0.522946	0.497316	0.414857	0.428877	0.894344	0.110573	0	0.283765	0.312549	0.429974	0.0952381	0	0.0454545	0	0	0.2	1	0.713125	0.655094	0.76281	0.276786	0.796091	0.782225	0.580645	0.5	0.968	0.032	Active	Active
2097954	2-[(3Z)-2-(4-morpholinyl)-3-[(3-nitrophenyl)methylidene]-1-cyclopentenyl]-2-oxoacetic acid ethyl ester	0	0.428571	0.19663	0.145758	0.242603	0.581007	0.396289	0.407913	0.326551	0.262224	0.913233	0.117935	0	0.0390327	0	0.439476	0.238095	0.25	0.136364	0	0	0.3	1	0.81404	0.658614	0	0	0.58472	0.748797	0.612903	0.166667	0.936	0.064	Active	Active
2110401	(E)-3-(2-furanyl)-1-[4-(phenylmethyl)-1-piperidinyl]-2-propen-1-one	0	0.428571	0.043764	0.31149	0.206628	0.463046	0.385558	0.179521	0.200737	0.208105	0.24035	0.124848	0	0.243816	0	0.215722	0.0952381	0	0.181818	0	0	0	0	0.475301	0.651675	0	0.0933725	0.568683	0.563156	0.322581	0.333333	0.968	0.032	Active	Active
2115875	(E)-N-[2-(1H-indol-3-yl)ethyl]-3-(5-methyl-2-furanyl)-2-propenamide	0.077381	0.285714	0.200471	0.342724	0.171175	0.654951	0.206822	0.200589	0.282857	0.146569	0.233224	0.124848	0	0.154299	0	0.30914	0.047619	0	0.0909091	0	0.741697	0	0	0.468826	0.656421	0	0.186745	0.459015	0.661541	0.322581	0.333333	0.976	0.024	Active	Active
2117442	(E)-3-(2-furanyl)-N-(2-pyridinylmethyl)-2-propenamide	0	0.285714	0.0311045	0.31149	0.260884	0.651861	0.239503	0.0616128	0.154286	0.281011	0.240397	0.235421	0	0.243816	0	0.0550039	0.047619	0	0	0	0.703106	0	0	0.469545	0.651675	0	0.0933725	0.56173	0.717231	0.322581	0.333333	0.992	0.008	Active	Active
2121573	4-[[3-(5-methyl-2-furanyl)-1-phenyl-4-pyrazolyl]methyl-(phenylmethyl)amino]-4-oxobutanoic acid	0	0.571429	0.15499	0.342724	0.223834	0.651403	0.385744	0.208575	0.242449	0.232005	0.892721	0.109766	0.211509	0.116182	0.169603	0.359358	0.0952381	0	0	0.457741	0	0.1	1	0.623057	0.624267	0	0.18567	0.696085	0.67966	0.516129	0.333333	0.976	0.024	Active	Active
2123150	N-(2-furanylmethyl)-3-methyl-1-phenyl-6-pyridin-4-yl-4-pyrazolo[3,4-b]pyridinecarboxamide	0.0416667	0.571429	0.417018	0.393499	0.126348	0.696395	0.369555	0.246172	0.242449	0.234687	0.244056	0.330912	0.211509	0.243816	0.0533918	0.467858	0.047619	0	0	0.459723	0.75642	0.1	1	0.489853	0.647678	0	0.0933725	0.550954	0.710105	0.774194	0.666667	0.992	0.008	Active	Active
2123296	N-[2-(1H-indol-3-yl)ethyl]-3,4-dihydro-2H-pyrrol-5-amine	0.077381	0.285714	0.284452	0.43302	0.140299	0.520503	0.222416	0.231943	0.233829	0.0269148	0.133448	0	0	0	0	0.309315	0.0952381	0	0.181818	0	0.880513	0	0	0.26468	0.796996	0	0	0.537811	0.633398	0.290323	0.333333	0.096	0.904	Inactive	Inactive
2125710	1-(2,3-dihydroindol-1-yl)-2-(3,4,5-trimethoxyphenyl)ethanone	0.0722222	0.285714	0.0486132	0.145758	0.194858	0.486851	0.341244	0.615502	0.35619	0.337875	0.207243	0	0	0	0.32642	0.348169	0.047619	0	0.0909091	0	0	0.2	0	0.435907	0.60707	0	0	0.317531	0.652923	0.290323	0.166667	0.032	0.968	Inactive	Inactive
2126797	N-[2-(1H-indol-3-yl)ethyl]-2,4-dimethylbenzamide	0.0722222	0.285714	0.0206162	0.145758	0.169713	0.553107	0.272526	0.394616	0.405714	0.193502	0.206962	0	0	0	0	0.309146	0.047619	0	0.0909091	0	0.774647	0	0	0.48759	0.81729	0	0	0.39766	0.619467	0.290323	0.166667	0.024	0.976	Inactive	Inactive
2131982	N-[(Z)-3-[3-(dimethylamino)propylamino]-1-[5-(2-nitrophenyl)-2-furanyl]-3-oxoprop-1-en-2-yl]-4-methylbenzamide	0	0.428571	0.078226	0.214066	0.283072	0.635155	0.597144	0.396121	0.354514	0.26446	0.894866	0.117935	0	0.232365	0	0.339932	0.0952381	0.25	0	0	0.684923	0	1	0.52913	0.664901	0	0.279093	0.681252	0.717641	0.903226	0.166667	0.944	0.056	Active	Active
2141776	1-[3-(2-methoxyphenoxy)propyl]-7-methylindole-2,3-dione	0.0722222	0.285714	0.34438	0.0663795	0.163041	0.564764	0.233874	0.43624	0.398095	0.343527	0.871805	0	0	0	0.32642	0.454727	0.0952381	0	0	0	0	0.3	1	0.608084	0.606849	0	0	0.532411	0.694446	0.354839	0.166667	0.744	0.256	Active	Active
2142225	3-anilino-2H-isoquinolin-1-one	0.0677083	0.285714	0.240934	0	0.130865	0.587665	0.509571	0.0841201	0.146667	0.304294	0.16724	0.181068	0	0.0329609	0	0.329055	0	0	0	0	0.729009	0	0	0.501982	0.847727	0	0.0943064	0.562316	0.687342	0.580645	0.166667	0.744	0.256	Active	Active
2152512	7-(2-furanylmethyl)-6-[(2-methoxyphenyl)-oxomethyl]imino-2-oxo-1,7,9-triazatricyclo[8.4.0.03,8]tetradeca-3(8),4,9,11,13-pentaene-5-carboxylic acid ethyl ester	0.0866667	0.428571	0.320547	0.31149	0.0993554	0.686969	0.408507	0.428456	0.331626	0.340981	0.893386	0.249695	0.213064	0.396123	0.144921	0.45097	0.0952381	0	0.136364	0	0	0.1	1	0.71943	0.602206	0	0.459833	0.662994	0.801847	0.741935	0.666667	0.96	0.04	Active	Active
2152517	6-[(2,4-dimethoxyphenyl)-oxomethyl]imino-7-(2-furanylmethyl)-2-oxo-1,7,9-triazatricyclo[8.4.0.03,8]tetradeca-3(8),4,9,11,13-pentaene-5-carboxylic acid ethyl ester	0.0866667	0.428571	0.436055	0.31149	0.105104	0.678771	0.387304	0.51935	0.330773	0.363133	0.893386	0.249695	0.213064	0.470365	0.144921	0.450973	0.0952381	0	0.136364	0	0	0.1	1	0.71943	0.601168	0	0.553031	0.60822	0.855432	0.806452	0.666667	0.904	0.096	Active	Active
2162339	(E)-N-(2,3-dihydro-1,4-benzodioxin-6-yl)-3-(2-furanyl)-2-propenamide	0.0722222	0.285714	0.238717	0.31149	0.154593	0.685631	0.285214	0.145178	0.175567	0.33781	0.240562	0.124848	0	0.373863	0.32642	0.22519	0.0952381	0	0	0	0.708264	0.1	0	0.479761	0.617307	0	0.307565	0.540479	0.807682	0.580645	0.333333	0.976	0.024	Active	Active
2163056	2-(3,4-dimethoxyphenyl)-N-(3-ethoxypropyl)acetamide	0	0.142857	0.462587	0	0.45142	0.361862	0.361723	0.437247	0.251429	0.283661	0.195215	0	0	0	0.32642	0.287147	0.142857	0	0.136364	0	0.737508	0.1	0	0.418342	0.606849	0	0	0.491233	0.741958	0.258065	0	0.048	0.952	Inactive	Inactive
2163933	2-[[(E)-3-(1,3-benzodioxol-5-yl)-1-oxoprop-2-enyl]amino]acetic acid ethyl ester	0.12037	0.142857	0.283045	0.214066	0.240368	0.612431	0.110809	0.378936	0.314286	0.32083	0.892608	0.124848	0	0.363148	0.32642	0.248894	0.0952381	0	0.136364	0	0.626428	0	1	0.677878	0.651421	0	0.106089	0.5049	0.802696	0.419355	0.166667	0.136	0.864	Inactive	Inactive
2165464	(E)-3-(4-methoxyphenyl)-N-(3-phenylpropyl)-2-propenamide	0	0.285714	0.0790849	0	0.272742	0.413875	0.259146	0.267341	0.188571	0.256363	0.181218	0.124848	0	0.0742415	0	0.0796286	0.047619	0	0.0909091	0	0.745271	0	0	0.468557	0.600976	0	0.0931985	0.501213	0.600927	0.387097	0	0.016	0.984	Inactive	Inactive
2166143	2-(1,3-benzodioxol-5-yl)-N-[(3,5-dimethoxyphenyl)methyl]-N-[(4-ethoxyphenyl)methyl]ethanamine	0.0515873	0.428571	0.0337667	0.214066	0.192082	0.447621	0.375787	0.533346	0.125714	0.254596	0.193361	0	0	0.556058	0.32642	0.248039	0.190476	0	0.227273	0	0	0	0	0.43868	0.601182	0	0.279595	0.399747	0.663746	0.258065	0.166667	0.056	0.944	Inactive	Inactive
2166435	2-(1,3-benzodioxol-5-yl)-N-[(4-ethoxyphenyl)methyl]-N-[(2,4,5-trimethoxyphenyl)methyl]ethanamine	0.0515873	0.428571	0.209503	0.214066	0.202438	0.434445	0.318037	0.59391	0.255126	0.333319	0.204022	0	0	0.481816	0.652841	0.289331	0.190476	0	0.227273	0	0	0.1	0	0.43868	0.601679	0	0.186397	0.368965	0.674154	0.290323	0.166667	0.072	0.928	Inactive	Inactive
2168867	2-(3,4-dimethoxyphenyl)-N-[(2,4,5-trimethoxyphenyl)methyl]ethanamine	0	0.285714	0.175757	0	0.300017	0.362953	0.280426	0.712217	0.371755	0.396439	0.193562	0	0	0.0742415	0.652841	0.263856	0.0952381	0	0.0909091	0	0.883253	0.2	0	0.263717	0.601679	0	0.0931985	0.308874	0.692597	0.290323	0	0.016	0.984	Inactive	Inactive
2168876	2-(4-methoxyphenyl)-N-[(2,3,4-trimethoxyphenyl)methyl]ethanamine	0	0.285714	0.371815	0	0.288864	0.354913	0.299137	0.646191	0.377143	0.35353	0.176971	0	0	0.0742415	0.32642	0.349911	0.0952381	0	0.0909091	0	0.884112	0.2	0	0.363297	0.600975	0	0.0931985	0.346302	0.659756	0.290323	0	0.048	0.952	Inactive	Inactive
2171798	(E)-3-(1,3-benzodioxol-5-yl)-N-[3-(4-morpholinyl)propyl]-2-propenamide	0.0722222	0.285714	0.22564	0.214066	0.171048	0.402668	0.358732	0.373391	0.188571	0.234336	0.218004	0.124848	0	0.333333	0.32642	0.255935	0.285714	0	0	0	0.747829	0.1	1	0.468558	0.669221	0	0	0.515862	0.767516	0.419355	0.333333	0.184	0.816	Inactive	Inactive
2176767	2-(1H-indol-3-yl)-2-oxo-N-(2-phenylethyl)acetamide	0.0722222	0.285714	0.350249	0.145758	0.177987	0.620862	0.385234	0.187155	0.33	0.218416	0.872097	0	0	0	0	0.394027	0.047619	0	0.0909091	0	0.69025	0.1	1	0.590534	0.817966	0	0	0.473429	0.648286	0.451613	0.166667	0.072	0.928	Inactive	Inactive
2181873	3-(4-ethoxyphenoxy)-N,N-dimethyl-1-propanamine	0	0.142857	0.17508	0	0.399817	0.281268	0.429897	0.412957	0.208421	0.237855	0.0916352	0	0	0.148483	0	0.0725377	0.142857	0	0.136364	0	0	0	0	0.150321	0.605596	0	0.186397	0.660153	0.752059	0.258065	0	0.152	0.848	Inactive	Inactive
2188594	2-(3-methoxy-4-propoxyphenyl)-N-(2-phenylethyl)acetamide	0	0.285714	0.201697	0	0.298226	0.398494	0.398384	0.312988	0.200737	0.205822	0.192212	0	0	0	0.32642	0.266075	0.0952381	0	0.181818	0	0.760646	0.1	0	0.418362	0.606864	0	0	0.49874	0.62347	0.258065	0	0.024	0.976	Inactive	Inactive
2202110	N-(1,3-benzodioxol-5-ylmethyl)-3,4,5-triethoxybenzamide	0.0722222	0.285714	0.285844	0.214066	0.218749	0.50356	0.306489	0.425531	0.339429	0.330591	0.217623	0	0	0.333333	0.652841	0.339052	0.190476	0	0.409091	0	0.748884	0.2	0	0.488144	0.611706	0	0	0.445266	0.777128	0.387097	0.166667	0.688	0.312	Active	Active
2213274	N-[2-(3,4-dimethoxyphenyl)ethyl]-1-naphthalenecarboxamide	0.0677083	0.285714	0.178834	0	0.175542	0.506809	0.270009	0.500486	0.35619	0.292709	0.196936	0	0	0	0.32642	0.344576	0.047619	0	0.0909091	0	0.770852	0.1	0	0.488445	0.606849	0	0	0.35948	0.675727	0.419355	0	0	1	Inactive	Inactive
2213981	N-[4-[3,4-dihydro-1H-isoquinolin-2-yl(oxo)methyl]-2-(3,4-dimethylphenyl)-3-pyrazolyl]-2-furancarboxamide	0.0416667	0.571429	0.167326	0.43302	0.142808	0.669617	0.351558	0.360633	0.409164	0.331303	0.892484	0.109766	0.211509	0.244732	0.169603	0.392755	0.0952381	0	0.0909091	0.412931	0.734526	0.1	1	0.591073	0.660403	0	0.184489	0.41681	0.633065	0.709677	0.5	0.992	0.008	Active	Active
2217311	2-[2-methoxy-5-[(2-phenylethylamino)methyl]phenoxy]acetamide	0	0.285714	0.279217	0	0.278969	0.462958	0.410401	0.345981	0.213714	0.246397	0.197966	0	0	0	0.469366	0.250951	0.142857	0	0.0909091	0	0.873063	0.2	1	0.497214	0.60685	0	0	0.499754	0.608139	0.258065	0	0.12	0.88	Inactive	Inactive
2217915	6-[5-(1-benzimidazolylmethyl)-2-oxo-1,3-dihydroimidazol-4-yl]-6-oxohexanoic acid ethyl ester	0.077381	0.285714	0.510858	0.279652	0.193142	0.657453	0.300292	0.255913	0.314286	0.171119	0.893838	0.146893	0	0.205699	0.159788	0.345956	0.0952381	0.5	0.136364	0.486761	0.666402	0	1	0.673549	0.649463	0	0.0922975	0.537124	0.727415	0.290323	0.333333	0.928	0.072	Active	Active
2235724	3-[(Z)-1-cyano-2-[3-(5-methyl-2-furanyl)-1-phenyl-4-pyrazolyl]ethenyl]benzonitrile	0	0.571429	0.158124	0.342724	0.194515	0.743212	0.453478	0.188904	0.257143	0.232289	0.722597	0.17219	1	0.116182	0.169603	0.359584	0	0	0	0.456399	0	0.1	1	0.23977	0.659967	0.293606	0.18567	0.625441	0.705199	0.903226	0.333333	1	0	Active	Active
2239877	2,3-dihydroindol-1-yl-[4-[2,3-dihydroindol-1-yl(oxo)methyl]cyclohexyl]methanone	0.0902778	0.428571	0	0.279652	0.11153	0.429719	0.250952	0.252903	0.401739	0.259211	0.892151	0	0	0	0	0.368858	0.0952381	0	0.181818	0	0	0	0	0.432733	0.895973	0	0	0.487391	0.611163	0.290323	0.333333	0.04	0.96	Inactive	Inactive
2245956	2-[2-(3,4-dimethoxyphenyl)ethyliminomethyl]phenol	0	0.285714	0.118364	0	0.262921	0.46792	0.245018	0.494001	0.350204	0.33349	0.19659	0.059599	0	0	0.32642	0.225649	0.047619	0	0.0909091	0	0	0.1	0	0.589729	0.583287	0	0.0931985	0.40026	0.706197	0.290323	0	0.024	0.976	Inactive	Inactive
2246060	2-[(4-hydroxyphenyl)methylamino]phenol	0	0.285714	0.0889288	0	0.230386	0.567389	0.218105	0.11209	0.36	0.388986	0.624924	0.118644	0	0	0	0.185561	0.047619	0	0	0	0.802356	0	1	0.589908	0.58226	0	0.186397	0.542827	0.702406	0.258065	0	0.904	0.096	Active	Active
2251286	(Z)-3-(1H-indol-3-yl)-2-nitro-2-propenoic acid methyl ester	0.12037	0.142857	0.0731589	0.145758	0.245044	0.844593	0.286592	0.502081	0.44967	0.207563	0.89411	0.0805837	0	0	0	0.317355	0	0.25	0	0	0	0.2	1	0.769711	0.652061	0	0	0.597301	0.731182	0.548387	0.166667	0.792	0.208	Active	Active
2261603	(Z)-N-[[1-(3,4-dimethoxyphenyl)cyclopentyl]methyl]-3-(2-furanyl)-2-propenamide	0	0.428571	0.421461	0.511654	0.26189	0.501254	0.339751	0.42624	0.406917	0.289167	0.240525	0.124848	0	0.243816	0.32642	0.575742	0.047619	0	0	0	0.78586	0.1	0	0.468868	0.606849	0	0.0933725	0.471897	0.645516	0.322581	0.166667	0.992	0.008	Active	Active
2266232	(E)-N-[bis(4-methoxyphenyl)methyl]-3-(2-furanyl)-2-propenamide	0	0.428571	0.31918	0.31149	0.271991	0.571052	0.229271	0.381424	0.28782	0.30637	0.240587	0.124848	0	0.392299	0	0.293682	0	0	0	0	0.781996	0	0	0.47058	0.600975	0	0.279769	0.488181	0.741244	0.322581	0.166667	0.992	0.008	Active	Active
2274391	(E)-3-(3,4-dimethoxyphenyl)-N-[2-(1H-indol-3-yl)ethyl]-2-propenamide	0.0722222	0.285714	0.00353546	0.145758	0.186411	0.539333	0.189415	0.453502	0.341467	0.242218	0.208372	0.124848	0	0	0.32642	0.30914	0.047619	0	0.0909091	0	0.749439	0.1	0	0.46858	0.60685	0	0	0.370608	0.663164	0.419355	0.166667	0.032	0.968	Inactive	Inactive
2285718	3,4,5-trimethoxy-N-[2-[[oxo-(3,4,5-trimethoxyphenyl)methyl]amino]phenyl]benzamide	0	0.428571	0	0	0.237708	0.533862	0.333877	0.734381	0.420659	0.459217	0.892868	0	0	0	0.652841	0.31553	0	0	0	0	0.723871	0.4	0	0.49859	0.60709	0	0	0.281967	0.794946	0.967742	0	0.088	0.912	Inactive	Inactive
2288415	(Z)-N-[2-(3,4-dimethoxyphenyl)ethyl]-3-phenyl-2-propenamide	0	0.285714	0.17458	0	0.284209	0.444258	0.26806	0.420805	0.264	0.282274	0.195999	0.124848	0	0	0.32642	0.248808	0.047619	0	0.0909091	0	0.738677	0.1	0	0.468579	0.606849	0	0	0.413827	0.668066	0.354839	0	0	1	Inactive	Inactive
2302300	2,3-diethyl-N-(2-furanylmethyl)-6-quinoxalinecarboxamide	0.0722222	0.285714	0.297018	0.31149	0.173639	0.606658	0.101271	0.27459	0.343866	0.414364	0.236933	0.221146	0	0.243816	0	0.261215	0.047619	0	0	0	0.730097	0.1	1	0.48795	0.647678	0	0.0933725	0.541425	0.785239	0.419355	0.333333	0.936	0.064	Active	Active
2303040	(Z)-3-(2-furanyl)-N-(2-methoxyphenyl)-2-propenamide	0	0.285714	0.212755	0.31149	0.262191	0.654355	0.272232	0.24082	0.251429	0.355825	0.24045	0.124848	0	0.318058	0	0.218989	0	0	0	0	0.703106	0	1	0.479975	0.604274	0	0.186571	0.549174	0.747499	0.548387	0.166667	0.992	0.008	Active	Active
2304675	3,4-dimethoxy-N-(2,4,6-trimethylphenyl)benzamide	0	0.285714	0.049588	0	0.299025	0.503116	0.285974	0.678815	0.471429	0.48172	0.193883	0	0	0	0.32642	0.258409	0	0	0	0	0.765916	0.1	0	0.498203	0.60685	0	0	0.493153	0.626792	0.548387	0	0.024	0.976	Inactive	Inactive
2310700	N-(6-cyano-5-oxo-3-pyrimido[4,5-c]quinolizinyl)-N-(phenylmethyl)acetamide	0.108333	0.285714	0.301719	0	0.115157	0.692366	0.484598	0.329127	0.325714	0.374123	0.892572	0.426577	0.394246	0.319201	0	0.462123	0.047619	0.25	0	0	0	0.3	1	0.440904	0.895172	0.407739	0.277988	0.581895	0.699084	0.645161	0.5	0.944	0.056	Active	Active
2326380	(E)-3-(3,4-dimethoxyphenyl)-1-(4-ethyl-1-piperazinyl)-2-propen-1-one	0	0.285714	0.108483	0	0.295129	0.31561	0.244154	0.534974	0.414857	0.348739	0.19802	0.124848	0	0	0.32642	0.186956	0.238095	0	0.136364	0	0	0.2	0	0.475249	0.60685	0	0	0.355281	0.748031	0.419355	0.166667	0.04	0.96	Inactive	Inactive
2329138	2-(1,3-dioxo-2-isoindolyl)-N-[2-(1H-indol-3-yl)ethyl]acetamide	0.12037	0.285714	0.204753	0.206615	0.121046	0.686617	0.25777	0.295702	0.363345	0.185723	0.892725	0	0	0.0298146	0	0.419584	0.0952381	0	0.0909091	0	0.715978	0.1	1	0.513345	0.81729	0	0.106089	0.446978	0.674887	0.354839	0.333333	0.08	0.92	Inactive	Inactive
2329708	(E)-3-(3,4-dimethoxyphenyl)-N-[1-(phenylmethyl)-4-piperidinyl]-2-propenamide	0	0.428571	0.0869718	0	0.219324	0.371878	0.405773	0.397098	0.198242	0.351332	0.198303	0.124848	0	0	0.32642	0.248845	0.142857	0	0	0	0.802172	0.1	0	0.469075	0.60685	0	0	0.50996	0.594235	0.419355	0.166667	0.096	0.904	Inactive	Inactive
2330527	(2E)-1-cyclopropyl-2-(1,3,3-trimethyl-2-indolylidene)ethanone	0.0902778	0.285714	0.345982	0.783434	0.16394	0.283663	0.126496	0.465097	0.579184	0.280281	0.159273	0.0805837	0	0	0.159788	0.633893	0	0.25	0	0	0	0	0	0.253043	0.840114	0	0	0.457027	0.575586	0.354839	0.166667	0.152	0.848	Inactive	Inactive
2352848	(E)-2-[(4-acetyl-1-piperazinyl)-oxomethyl]-3-(1,3-benzodioxol-5-yl)-2-propenenitrile	0.0722222	0.285714	0.0968338	0.214066	0.209022	0.607152	0.212746	0.516202	0.398095	0.269343	0.892593	0.0624239	0.394246	0.613501	0.32642	0.239549	0.190476	0	0	0	0	0.1	0	0.520114	0.669221	0.407739	0.18872	0.481503	0.817175	0.483871	0.333333	0.104	0.896	Inactive	Inactive
2364091	2-(2-furanyl)-4-quinolinecarboxylic acid [2-(4-amino-1,3-dimethyl-2,6-dioxo-5-pyrimidinyl)-2-oxoethyl] ester	0.0515873	0.428571	0.103998	0.31149	0.154403	0.786306	0.199676	0.577066	0.462185	0.420661	0.894345	0.110573	0	0.283765	0.312549	0.422743	0.047619	0	0	0	0	0.2	1	0.713125	0.655094	0.76281	0.276786	0.560993	0.787208	0.580645	0.5	0.976	0.024	Active	Active
2364135	2-ethyl-3-methyl-4-quinolinecarboxylic acid [2-(2-furanylmethylamino)-2-oxoethyl] ester	0.0722222	0.285714	0.574934	0.31149	0.18064	0.658822	0.262649	0.359056	0.327519	0.417292	0.892253	0.110573	0	0.243816	0.142945	0.411265	0.0952381	0	0	0	0.680582	0.1	1	0.71388	0.647677	0	0.0933725	0.449544	0.727555	0.419355	0.333333	0.96	0.04	Active	Active
2364467	2-(2-furanyl)-4-quinolinecarboxylic acid [2-[(4-methoxyphenyl)methylamino]-2-oxoethyl] ester	0.0515873	0.428571	0.564908	0.31149	0.1453	0.679306	0.312926	0.36617	0.303354	0.341942	0.892257	0.110573	0	0.279941	0.312549	0.353318	0.0952381	0	0	0	0.702692	0.2	1	0.713251	0.600975	0	0.185496	0.519361	0.756522	0.580645	0.333333	1	0	Active	Active
2368254	2-(2-furanyl)-4-quinolinecarboxylic acid [2-(1,3-benzodioxol-5-ylmethylamino)-2-oxoethyl] ester	0.0902778	0.428571	0.433972	0.490578	0.10641	0.742772	0.313912	0.363323	0.294171	0.32737	0.892257	0.110573	0	0.539033	0.638969	0.353318	0.0952381	0	0	0	0.702216	0.2	1	0.713251	0.655094	0	0.0922975	0.540835	0.774992	0.580645	0.5	0.976	0.024	Active	Active
2370418	(E)-2-cyano-3-(4-hydroxy-3,5-dimethoxyphenyl)-N-(2-phenylethyl)-2-propenamide	0	0.285714	0.369194	0	0.332738	0.552526	0.355412	0.47249	0.328653	0.261932	0.722949	0.0624239	0.394246	0.280168	0.32642	0.315213	0.047619	0	0.0909091	0	0.702569	0.2	0	0.590369	0.591686	0	0.18872	0.454776	0.658166	0.516129	0	0.128	0.872	Inactive	Inactive
2374894	3-[3-oxo-4-(2-phenylethyl)-2-quinoxalinyl]propanoic acid	0.0677083	0.285714	0.197445	0	0.156906	0.581513	0.243872	0.172979	0.285551	0.347302	0.893044	0	0	0.0390327	0	0.40315	0.047619	0	0.0909091	0	0	0.2	1	0.62279	0.624266	0	0.0922975	0.552269	0.644238	0.354839	0.166667	0.72	0.28	Active	Active
2381956	1-(2-cyanoethyl)-6-(2-furanyl)-3-methyl-4-pyrazolo[3,4-b]pyridinecarboxylic acid ethyl ester	0.077381	0.285714	0.134483	0.393499	0.189581	0.75801	0.271892	0.374117	0.314286	0.286572	0.722885	0.220339	0.605754	0.205699	0.222995	0.470848	0.0952381	0	0.136364	0.424907	0	0.2	1	0.712333	0.655063	0.269694	0.0922975	0.556971	0.835586	0.548387	0.5	0.96	0.04	Active	Active
2386829	(E)-N-(6-methoxy-3-pyridinyl)-3-(3,4,5-trimethoxyphenyl)-2-propenamide	0	0.285714	0.302005	0	0.312862	0.51106	0.297461	0.691227	0.299496	0.430473	0.213942	0.235421	0	0	0.32642	0.275929	0	0	0	0	0.698155	0.2	0	0.479602	0.607086	0	0	0.439681	0.856394	0.677419	0.166667	0.688	0.312	Active	Active
2398303	5-(3,4-dihydro-1H-isoquinolin-2-ylmethyl)-8-quinolinol	0.108333	0.285714	0.154506	0	0.0928394	0.512686	0.37332	0.3569	0.285551	0.340214	0.195511	0.110573	0	0.0303588	0	0.347526	0.142857	0	0.0909091	0	0	0.1	1	0.589913	0.585708	0	0.182623	0.464511	0.577203	0.354839	0.333333	0.936	0.064	Active	Active
2399361	4-[3-oxo-2-[oxo-(2-phenylethylamino)methyl]-3-(2-phenylethylamino)prop-1-enyl]benzoic acid	0	0.428571	0	0	0.285079	0.537495	0.377828	0.207016	0.280762	0.227711	0.897682	0.0624239	0	0.0451045	0	0.309	0.0952381	0	0.181818	0	0.722792	0	0	0.704153	0.62985	0	0.090339	0.463038	0.650664	0.548387	0	0.104	0.896	Inactive	Inactive
2400350	(E)-N-[2-(3,4-dimethoxyphenyl)ethyl]-3-(2-quinolinyl)-2-propenamide	0.0677083	0.285714	0.0313031	0	0.181502	0.519301	0.221451	0.417293	0.28782	0.347302	0.215097	0.235421	0	0	0.32642	0.224673	0.047619	0	0.0909091	0	0.741095	0.1	0	0.4687	0.606849	0	0	0.407967	0.687394	0.483871	0.166667	0.04	0.96	Inactive	Inactive
2416154	2-quinolinecarboxylic acid (5-acetyl-2-methoxyphenyl)methyl ester	0.0677083	0.285714	0.0516772	0	0.178594	0.633872	0.15712	0.460831	0.423012	0.375331	0.892962	0.110573	0	0.178298	0.159788	0.242506	0.047619	0	0	0	0	0.2	1	0.758541	0.601595	0	0.292592	0.486887	0.714781	0.419355	0.166667	0.832	0.168	Active	Active
2429899	3-[oxo-[4-(phenylmethyl)-1-piperazinyl]methyl]-7,8,9,10-tetrahydro-6H-azepino[2,1-b]quinazolin-12-one	0.0802469	0.428571	0.390088	0	0.0861534	0.43413	0.374376	0.336824	0.273236	0.331324	0.892361	0	0	0.0329609	0	0.401844	0.285714	0	0.0909091	0	0	0.1	0	0.511903	0.856657	0	0.0944125	0.520721	0.606515	0.451613	0.5	0.336	0.664	Inactive	Inactive
2434862	2-(2-furanyl)-4-quinolinecarboxylic acid [2-[4-[2-furanyl(oxo)methyl]-1-piperazinyl]-2-oxoethyl] ester	0.0416667	0.571429	0.385043	0.573309	0.126656	0.72887	0.316501	0.32334	0.380701	0.259861	0.892912	0.110573	0	0.372366	0.482152	0.353334	0.238095	0	0	0	0	0.6	1	0.713252	0.655094	0	0.0922975	0.441425	0.771594	0.580645	0.666667	0.992	0.008	Active	Active
2442413	3-methyl-N-[4-[2-(4-methyl-1-piperidinyl)-1-oxoethyl]phenyl]butanamide	0	0.285714	0.08792	0	0.308277	0.337641	0.623975	0.303995	0.282857	0.318004	0.892415	0	0	0	0.159788	0.125963	0.142857	0	0.181818	0	0.737471	0.1	1	0.418815	0.87225	0	0	0.615839	0.711248	0.354839	0.166667	0.848	0.152	Active	Active
2451099	N-(2,5-dimethylphenyl)-9-oxo-2,3-dihydro-1H-pyrrolo[2,1-b]quinazoline-6-carboxamide	0.114035	0.285714	0.191566	0.214066	0.106731	0.60779	0.360472	0.397312	0.400139	0.497482	0.892554	0	0	0.0329609	0	0.323824	0.047619	0	0.0909091	0	0.759078	0	0	0.511903	0.879037	0	0.0944125	0.559187	0.635268	0.645161	0.333333	0.024	0.976	Inactive	Inactive
2453752	N-[4-[2-[4-(4-hydroxyphenyl)-1-piperazinyl]-1-oxoethyl]phenyl]-3-methylbutanamide	0	0.428571	0.0840423	0	0.233486	0.440435	0.518032	0.303845	0.314286	0.239394	0.892416	0	0	0	0.159788	0.148296	0.238095	0	0	0	0.73692	0.2	1	0.589657	0.582263	0	0.0931985	0.529173	0.697522	0.354839	0.166667	0.976	0.024	Active	Active
2459710	2-methylpropanoic acid [2-[4-[(2-methoxyanilino)-oxomethyl]anilino]-2-oxoethyl] ester	0	0.285714	0.239105	0	0.316115	0.567322	0.276602	0.348139	0.423012	0.331258	0.893197	0	0	0.0742415	0.142945	0.232191	0.047619	0	0	0	0.669889	0.1	1	0.63577	0.604274	0	0.0931985	0.687676	0.75324	0.612903	0	0.768	0.232	Active	Active
2460442	4-[[4-(phenylmethyl)-1-piperazinyl]methyl]-7,8-dihydro-6H-cyclopenta[g][1]benzopyran-2-one	0.0866667	0.428571	0.438477	0.214066	0.0856848	0.442353	0.5044	0.389014	0.146667	0.368446	0.166759	0.0624239	0	0.0742415	0	0.359178	0.285714	0	0	0	0	0.1	0	0.706014	0.718141	0	0.0904997	0.496981	0.58867	0.354839	0.333333	0.84	0.16	Active	Active
2463656	2-(2-furanyl)-N-(4-hydroxycyclohexyl)-4-quinolinecarboxamide	0.0515873	0.428571	0.362648	0.31149	0.127921	0.603344	0.533932	0.157184	0.275604	0.37187	0.619803	0.110573	0	0.205699	0.169603	0.353991	0	0	0.363636	0	0.801037	0.1	1	0.489235	0.655094	0	0.0922975	0.714135	0.713697	0.580645	0.333333	0.984	0.016	Active	Active
2478321	(E)-3-(5-methyl-2-furanyl)-2-propenoic acid [2-[2-(3,4-dimethoxyphenyl)ethyl-methylamino]-2-oxoethyl] ester	0	0.285714	0.174039	0.214066	0.329824	0.54989	0.218386	0.507676	0.406917	0.350611	0.892032	0.124848	0	0.154299	0.469366	0.186886	0.0952381	0	0.0909091	0	0	0.3	1	0.693138	0.606849	0	0.186745	0.329698	0.72635	0.322581	0.166667	0.848	0.152	Active	Active
2496404	(2S)-2-acetamido-N-[(3,4-dimethoxyphenyl)methyl]-3-(1H-indol-3-yl)propanamide	0.0722222	0.285714	0.220724	0.145758	0.232426	0.567312	0.2553	0.447126	0.350204	0.279876	0.892088	0	0	0	0.32642	0.312901	0.047619	0	0.0909091	0	0.707913	0.1	1	0.466178	0.606849	0	0.0979371	0.424659	0.683339	0.290323	0.166667	0.056	0.944	Inactive	Inactive
2514074	1-(6,7-dimethoxy-3,4-dihydro-1H-isoquinolin-2-yl)-3-(2-methylphenoxy)-1-propanone	0.0677083	0.285714	0.275469	0	0.17816	0.429764	0.161724	0.533353	0.406917	0.395299	0.194345	0	0	0.0742415	0.32642	0.27688	0.142857	0	0.0909091	0	0	0.1	0	0.4228	0.606863	0	0.0931985	0.357411	0.663436	0.258065	0.166667	0.008	0.992	Inactive	Inactive
2537479	4-tert-butyl-N-[3-[(3,4-dimethoxyphenyl)methylamino]-3-oxopropyl]benzamide	0	0.285714	0.00844945	0	0.323591	0.421042	0.376381	0.552463	0.473728	0.28986	0.892672	0	0	0	0.32642	0.42361	0.0952381	0	0	0	0.716437	0.1	0	0.486944	0.606849	0	0	0.493845	0.614349	0.290323	0	0.072	0.928	Inactive	Inactive
2537513	N-[2-(1H-indol-3-yl)ethyl]-2-pyrazinecarboxamide	0.0722222	0.285714	0.147111	0.145758	0.157696	0.613469	0.214738	0.228005	0.331626	0.0670118	0.210835	0.221146	0	0.0390327	0	0.338948	0.047619	0	0.0909091	0	0.732741	0.2	1	0.537726	0.81729	0	0.0922975	0.48096	0.668947	0.290323	0.333333	0.136	0.864	Inactive	Inactive
2537538	N-[2-[2-(3,4-dimethoxyphenyl)ethylamino]-2-oxoethyl]-1,3-benzodioxole-5-carboxamide	0.0722222	0.285714	0.0720662	0.214066	0.202008	0.543857	0.181637	0.521688	0.377143	0.296923	0.892026	0	0	0.333333	0.652841	0.212875	0.0952381	0	0.0909091	0	0.666179	0.1	1	0.488206	0.606849	0	0	0.373679	0.730329	0.354839	0.166667	0.088	0.912	Inactive	Inactive
2540095	3H-benzimidazol-5-yl-(6,7-dimethoxy-3,4-dihydro-1H-isoquinolin-2-yl)methanone	0.114035	0.285714	0.0442119	0.214066	0.122155	0.583944	0.207371	0.624799	0.377143	0.399034	0.236658	0.110573	0	0.166667	0.32642	0.261577	0.0952381	0	0.0909091	0	0	0.1	0	0.494324	0.606863	0	0	0.370551	0.759246	0.354839	0.333333	0.072	0.928	Inactive	Inactive
2555779	N-[2-(4-methoxyphenyl)ethyl]-2,3-dihydro-1,4-benzodioxin-6-carboxamide	0.0677083	0.285714	0.253378	0	0.166551	0.481883	0.148627	0.377677	0.314286	0.324131	0.198869	0	0	0.204288	0.32642	0.241305	0.142857	0	0.0909091	0	0.750678	0.1	0	0.487242	0.600975	0	0.307391	0.407314	0.68909	0.354839	0.166667	0.024	0.976	Inactive	Inactive
2622753	3-[2-[1-(2-furanylmethyl)-2,5-dimethyl-3-pyrrolyl]-2-oxoethyl]-1,3-diazaspiro[4.4]nonane-2,4-dione	0	0.428571	0.149871	0.637055	0.195169	0.688935	0.331214	0.360304	0.448381	0.341384	0.892248	0	0	0.243816	0.159788	0.588741	0.0952381	0	0.181818	0.516651	0.724467	0.2	1	0.677587	0.647707	0	0.183157	0.440824	0.745372	0.225806	0.5	0.984	0.016	Active	Active
2677551	(E)-N-[2-(2,3-dihydro-1,4-benzodioxin-6-yl)ethyl]-3-phenyl-2-propenamide	0.0677083	0.285714	0.190111	0	0.160364	0.489182	0.263952	0.212098	0.188571	0.270662	0.200633	0.124848	0	0.130047	0.32642	0.253296	0.142857	0	0.0909091	0	0.742277	0.1	0	0.468579	0.617304	0	0.214193	0.466106	0.668066	0.354839	0.166667	0.088	0.912	Inactive	Inactive
2677564	(E)-N-[2-(2,3-dihydro-1,4-benzodioxin-6-yl)ethyl]-3-(3-methoxyphenyl)-2-propenamide	0.0677083	0.285714	0.0927714	0	0.168561	0.490189	0.237604	0.342519	0.199347	0.306931	0.201094	0.124848	0	0.204288	0.32642	0.224641	0.142857	0	0.0909091	0	0.741595	0.1	0	0.46858	0.601005	0	0.307391	0.413948	0.713145	0.387097	0.166667	0.08	0.92	Inactive	Inactive
2697354	2-[2-ethoxy-4-[(Z)-(4-oxo-3,4-dihydro-2H-1-benzopyran-3-ylidene)methyl]phenoxy]-N,N-dimethylacetamide	0.0677083	0.285714	0.166556	0	0.195299	0.53364	0.31377	0.51779	0.400139	0.316158	0.892382	0.0624239	0	0.139265	0.629154	0.3553	0.142857	0	0.136364	0	0	0.3	1	0.508953	0.611496	0	0.200295	0.572371	0.747761	0.612903	0.166667	0.816	0.184	Active	Active
2713218	(E)-N-[2-(3,4-dimethoxyphenyl)ethyl]-3-(3-methoxyphenyl)-2-propenamide	0	0.285714	0.0791231	0	0.289706	0.448342	0.246471	0.525348	0.268571	0.31444	0.196673	0.124848	0	0.0742415	0.32642	0.197618	0.047619	0	0.0909091	0	0.737995	0.1	0	0.46858	0.601005	0	0.0931985	0.366681	0.713145	0.387097	0	0	1	Inactive	Inactive
2728081	1'-(phenylmethyl)-3-spiro[2,3,4,9-tetrahydropyrido[3,4-b]indole-1,4'-piperidine]carboxylic acid methyl ester	0.0902778	0.285714	0.58235	0.0985916	0.0877803	0.452827	0.294606	0.386945	0.314286	0.37871	0.204369	0	0	0	0	0.643019	0.142857	0	0.0909091	0	0.949487	0	1	0.672341	0.646365	0	0.0979371	0.561467	0.58826	0.290323	0.5	0.16	0.84	Inactive	Inactive
2728466	1-(4-methoxyphenyl)-2-[4-(2-methyl-4-quinolinyl)-1-piperazinyl]ethanone	0.0492424	0.428571	0.327434	0	0.142564	0.457132	0.345844	0.457429	0.302591	0.369725	0.210304	0.110573	0	0.0742415	0.159788	0.354642	0.238095	0	0	0	0	0.2	1	0.294616	0.600976	0	0.0931985	0.395134	0.658422	0.354839	0.333333	0.952	0.048	Active	Active
2729703	4-(3-methoxy-5,6-dihydrobenzo[c]acridin-7-yl)morpholine	0.135417	0.285714	0.24132	0	0.0490306	0.435269	0.337606	0.509326	0.232425	0.361655	0.163557	0.110573	0	0.0742415	0	0.472914	0.190476	0	0	0	0	0.1	1	0.149463	0.60099	0	0.0931985	0.50471	0.655282	0.580645	0.333333	0.912	0.088	Active	Active
2732343	3-nitro-2-(3,4,5-trimethoxyphenyl)-2H-1-benzopyran	0.0677083	0.285714	0.0459873	0	0.176108	0.638664	0.359112	0.634084	0.367218	0.459852	0.773382	0.0805837	0	0.113274	0.32642	0.359371	0	0.25	0	0	0	0.3	1	0.36253	0.607073	0	0.0931985	0.482322	0.763685	0.387097	0.166667	0.792	0.208	Active	Active
2732546	3-[(2-hydroxy-3,4-dimethylphenyl)-oxomethyl]-2-(4-methylphenyl)-3H-isoindol-1-one	0.0515873	0.428571	0.0885933	0.0663795	0.142643	0.606485	0.352914	0.426945	0.434534	0.431452	0.891448	0	0	0	0.159788	0.4858	0	0	0	0	0	0.1	1	0.589765	0.583828	0	0.191136	0.399471	0.684745	0.483871	0.166667	0.872	0.128	Active	Active
2733920	(2S)-2,3-dihydro-1H-indole-2-carboxylic acid	0.12037	0.142857	0.12064	0.145758	0.159637	0.637955	0.210956	0.150688	0.314286	0.615757	0.592445	0.118644	0	0	0	0.256864	0	0	0.0909091	0	0.755329	0	1	0.680649	0.626548	0	0.0979371	0.583138	0.669594	0.225806	0.166667	0.72	0.28	Active	Active
2737716	2-[(2,2-dimethoxyethylamino)-oxomethyl]-1-cyclohexanecarboxylic acid	0	0.142857	0.325818	0	0.440424	0.345107	0.322042	0.388292	0.467329	0.287994	0.89305	0	0	0	0.0111921	0.327036	0.047619	0	0	0	0.691632	0	1	0.631759	0.624585	0	0	0.507195	0	0.0967742	0	0.048	0.952	Inactive	Inactive
2739835	4-(4-methoxyphenyl)-2,6-dimethylpyridine-3,5-dicarboxylic acid dimethyl ester	0	0.285714	0.453115	0	0.325883	0.564334	0.334814	0.845968	0.414857	0.450144	0.893669	0.110573	0	0.0742415	0	0.429162	0	0	0	0	0	0	0	0.715634	0.600976	0	0.0931985	0.502857	0.817451	0.612903	0.166667	0.144	0.856	Inactive	Inactive
2742896	5-methoxy-N-(2-phenylethyl)-1H-indole-2-carboxamide	0.0722222	0.285714	0.263144	0.145758	0.170693	0.566989	0.271887	0.322456	0.235714	0.32057	0.211809	0	0	0.113274	0	0.296665	0.047619	0	0.0909091	0	0.755639	0	1	0.528706	0.601008	0	0.185496	0.46806	0.633345	0.419355	0.166667	0.056	0.944	Inactive	Inactive
2751443	N-[3-(5-methyl-2-furanyl)-2-(3-oxobutyl)-5-benzofuranyl]acetamide	0.077381	0.285714	0.090416	0.300946	0.185687	0.754743	0.490292	0.280193	0.219151	0.248681	0.892706	0	0	0.37261	0	0.323457	0	0	0	0	0.714304	0	0	0.410246	0.657578	0	0.464363	0.632285	0.762063	0.548387	0.333333	0.928	0.072	Active	Active
2770857	2-[[2-(1-adamantyl)-1-oxoethyl]amino]propanoic acid	0.65	0.142857	0.409914	0	0.191478	0.39922	0.579838	0.312707	0.141429	0.22103	0.893124	0	0	0	0	0.328759	0	0	0.136364	0	0.673339	0	1	0.679276	0.626527	0	0.0979371	0.666754	0	0.0967742	0	0.032	0.968	Inactive	Inactive
2770924	1-[(4-ethylphenoxy)methyl]-6,7-dimethoxy-1,2,3,4-tetrahydroisoquinoline	0.0677083	0.285714	0.37837	0	0.162359	0.349771	0.249269	0.494581	0.328653	0.41426	0.169653	0	0	0.139265	0.32642	0.29098	0.0952381	0	0.0909091	0	0.910074	0.1	1	0.255623	0.606863	0	0.200295	0.256143	0.633192	0.258065	0.166667	0.024	0.976	Inactive	Inactive
2770925	6,7-dimethoxy-1-[(4-propan-2-ylphenoxy)methyl]-1,2,3,4-tetrahydroisoquinoline	0.0677083	0.285714	0.356197	0	0.16849	0.353512	0.299	0.520054	0.382239	0.395299	0.16995	0	0	0.139265	0.32642	0.288791	0.0952381	0	0.0909091	0	0.91189	0.1	1	0.255623	0.606863	0	0.200295	0.279292	0.610935	0.258065	0.166667	0.024	0.976	Inactive	Inactive
2789853	1-isoquinolinyl(phenyl)methanol	0.0677083	0.285714	0.18208	0	0.138043	0.558368	0.358339	0.177553	0.314286	0.272558	0.203419	0.110573	0	0	0	0.393656	0	0	0	0	0	0.1	1	0.381077	0.784188	0	0.0989441	0.494154	0.670944	0.322581	0.166667	0.2	0.8	Inactive	Inactive
2810102	1H-indol-3-yl(2-pyridinyl)methanol	0.0722222	0.285714	0.146594	0.145758	0.145585	0.640187	0.286174	0.169341	0.333626	0.237855	0.205889	0.110573	0	0	0	0.397244	0	0	0	0	0	0.1	1	0.381079	0.784265	0	0.0989441	0.510733	0.685188	0.290323	0.333333	0.752	0.248	Active	Active
2810279	1'-spiro[2,3,4,9-tetrahydropyrido[3,4-b]indole-1,4'-piperidine]carboxylic acid ethyl ester	0.12037	0.142857	0.409136	0.0985916	0.0981235	0.437021	0.160391	0.406605	0.446617	0.291244	0.204248	0	0	0	0	0.631358	0.190476	0	0.227273	0	0.960925	0	0	0.895258	0.675137	0	0	0.474298	0.613139	0.290323	0.5	0.112	0.888	Inactive	Inactive
2812041	(6,7-dimethoxy-1-methyl-3,4-dihydro-1H-isoquinolin-2-yl)-(3,5-dimethyl-4-isoxazolyl)methanone	0.0722222	0.285714	0.0199343	0.145758	0.180466	0.53213	0.191251	0.626853	0.486316	0.419554	0.268722	0.129091	0	0.122254	0.32642	0.369001	0.047619	0	0.227273	0	0	0.1	0	0.507838	0.606863	0	0.183555	0.26456	0.748126	0.258065	0.333333	0.048	0.952	Inactive	Inactive
2812737	6,7-dimethoxy-1-methyl-N-phenyl-3,4-dihydro-1H-isoquinoline-2-carboxamide	0.0677083	0.285714	0.236672	0	0.174535	0.454588	0.24145	0.530087	0.35619	0.453189	0.194173	0	0	0	0.32642	0.394457	0.047619	0	0.227273	0	0.760658	0.1	0	0.670275	0.606863	0	0	0.261008	0.681454	0.322581	0.166667	0.016	0.984	Inactive	Inactive
2813283	5-butyl-11-(2-furanyl)-1,5,8,12-tetrazatricyclo[7.3.0.03,7]dodeca-3(7),8,10-triene-2,6-dione	0.127451	0.285714	0.0751015	0.509326	0.108967	0.725007	0.504909	0.299511	0.327519	0.412436	0.89132	0.0987435	0	0.244732	0.242064	0.455045	0.0952381	0.5	0.0909091	0	0.768859	0.2	1	0.555021	0.65506	0	0.184595	0.695835	0.838917	0.580645	0.666667	0.992	0.008	Active	Active
2813284	11-(2-furanyl)-5-(phenylmethyl)-1,5,8,12-tetrazatricyclo[7.3.0.03,7]dodeca-3(7),8,10-triene-2,6-dione	0.0942029	0.428571	0.109833	0.509326	0.0914385	0.783576	0.464782	0.259817	0.257143	0.377008	0.89132	0.0987435	0	0.244732	0.242064	0.44068	0.0952381	0.5	0	0	0.770539	0.2	1	0.555022	0.65506	0	0.184595	0.698606	0.689549	0.580645	0.666667	0.992	0.008	Active	Active
2814482	4-(7-methoxy-4,5-dihydropyrrolo[1,2-a]quinoxalin-4-yl)-N,N-dimethylaniline	0.114035	0.285714	0.307763	0.214066	0.103643	0.528464	0.328356	0.552902	0.352967	0.323862	0.145636	0.118644	0	0.0742415	0	0.370684	0	0	0	0.581192	0.943285	0	0	0.252652	0.601086	0	0.0931985	0.504497	0.643976	0.419355	0.333333	0.864	0.136	Active	Active
2814726	spiro[2,3,4,9-tetrahydropyrido[3,4-b]indole-1,4'-piperidine]	0.12037	0.142857	0.00624934	0.0985916	0.0708667	0.366731	0.263246	0.307457	0.346728	0.28663	0.0664194	0	0	0	0	0.621767	0.142857	0	0.0909091	0	0.892438	0	0	0.265479	0.823931	0	0	0.502522	0.593628	0.290323	0.5	0.048	0.952	Inactive	Inactive
2815929	N-cyclohexyl-2-(2-furanylmethyl)-3-oxo-1H-isoindole-1-carboxamide	0.0541667	0.428571	0.291792	0.366614	0.132937	0.534467	0.585599	0.190679	0.198242	0.274361	0.891703	0	0	0.243816	0	0.485432	0.047619	0	0.181818	0	0.815576	0.2	1	0.497473	0.647689	0	0.19131	0.586805	0.698043	0.290323	0.333333	0.992	0.008	Active	Active
2816518	4-(2-furanyl)-2-(2-oxopropoxy)-5,6-dihydrobenzo[h]quinoline-3-carbonitrile	0.114035	0.285714	0.25397	0.31149	0.0957986	0.71355	0.523523	0.37788	0.289756	0.319074	0.723366	0.110573	0.394246	0.589008	0.159788	0.442823	0.047619	0	0	0	0	0.1	0	0.441436	0.644832	0	0.389032	0.6547	0.67001	0.645161	0.333333	0.968	0.032	Active	Active
2816529	benzoic acid (4,8-dioxo-3-oxa-9-azatetracyclo[7.6.1.02,7.012,16]hexadeca-1(15),2(7),5,12(16),13-pentaen-6-yl) ester	0.19697	0.285714	0.48141	0.145758	0.0664047	0.740013	0.493393	0.272974	0.270559	0.368911	0.893727	0.131505	0	0.0451045	0.32642	0.504287	0.047619	0.5	0.0909091	0	0	0	0	0.723787	0.719612	0	0.0873097	0.610333	0.723846	0.806452	0.5	0.872	0.128	Active	Active
2818653	2-(6,7-dimethoxy-3,4-dihydroisoquinolin-1-yl)aniline	0.0677083	0.285714	0.00347554	0	0.147601	0.469241	0.285277	0.614634	0.377143	0.384107	0.196609	0	0	0	0.32642	0.377906	0.047619	0	0.0909091	0	0	0.1	0	0.256429	0.606864	0	0	0.41085	0.687554	0.548387	0.166667	0.008	0.992	Inactive	Inactive
2825094	6,7-dimethoxy-1-(3,4,5-trimethoxyphenyl)-1,2,3,4-tetrahydroisoquinoline	0.0677083	0.285714	0.00580753	0	0.183202	0.396923	0.348657	0.780031	0.391648	0.399568	0.189142	0	0	0	0.652841	0.330427	0.047619	0	0.0909091	0	0.919512	0.3	0	0.362526	0.606863	0	0	0.325388	0.754331	0.290323	0.166667	0.032	0.968	Inactive	Inactive
2829165	6-nitro-2,3,4,9-tetrahydro-1H-carbazol-1-ol	0.166667	0.142857	0.179758	0.0985916	0.0975201	0.751951	0.24913	0.254063	0.404082	0.388354	0.773382	0.0373509	0	0.0390327	0	0.352282	0	0	0.0909091	0	0	0	1	0.379895	0.776563	0	0	0.553032	0.798157	0.387097	0.166667	0.104	0.896	Inactive	Inactive
2832292	N-[(1,3-dioxo-2-phenyl-7,7a-dihydro-3aH-4,7-epoxyisoindol-4-yl)methyl]-2,2-dimethylpropanamide	0.203125	0.285714	0.232363	0.288558	0.152139	0.607113	0.54966	0.378654	0.434534	0.381114	0.893039	0.124848	0	0	0	0.675621	0.047619	0	0	0	0.743494	0	1	0.459606	0.819793	0	0.090792	0.835335	0.670613	0.354839	0.5	0.856	0.144	Active	Active
2837866	3-[(4-ethoxycarbonylanilino)-oxomethyl]-7-oxabicyclo[2.2.1]hept-5-ene-2-carboxylic acid	0.166667	0.285714	0.387274	0.300946	0.220754	0.67989	0.460051	0.236689	0.341467	0.3736	0.894594	0.124848	0	0	0	0.457748	0.047619	0	0.136364	0	0.690743	0	0	0.710243	0.624694	0	0.0959281	0.557513	0.725746	0.387097	0.333333	0.96	0.04	Active	Active
2838426	1-[(4-hydroxy-3,5-dimethoxyphenyl)methyl]-3-piperidinecarboxylic acid ethyl ester	0	0.285714	0.18814	0	0.291292	0.375407	0.393302	0.492544	0.33	0.269443	0.625385	0	0	0	0.32642	0.306725	0.190476	0	0.227273	0	0	0.2	0	0.639112	0.591686	0	0	0.57437	0.795173	0.290323	0.166667	0.872	0.128	Active	Active
2839253	3-[(2-ethylanilino)-oxomethyl]-7-oxabicyclo[2.2.1]hept-5-ene-2-carboxylic acid	0.166667	0.285714	0.216316	0.300946	0.196966	0.624516	0.475202	0.202826	0.314286	0.422824	0.893059	0.124848	0	0	0	0.43919	0	0	0	0	0.735404	0	0	0.639267	0.624694	0	0.0959281	0.505437	0.658454	0.290323	0.333333	0.976	0.024	Active	Active
2840704	3-[4-(1,3-benzodioxol-5-ylmethyl)-1-piperazinyl]-1-(4-methoxyphenyl)pyrrolidine-2,5-dione	0.0416667	0.571429	0.160558	0.300946	0.131741	0.522796	0.385671	0.472988	0.294171	0.324325	0.887707	0	0	0.407575	0.32642	0.375096	0.238095	0	0	0	0	0.3	1	0.486858	0.600978	0	0.0931985	0.407529	0.700894	0.387097	0.5	0.976	0.024	Active	Active
2840871	8-hydroxy-6,7,8,9-tetrahydro-5H-carbazole-3-carboxylic acid ethyl ester	0.166667	0.142857	0.319596	0.0985916	0.111135	0.551486	0.225669	0.34718	0.414857	0.308253	0.620079	0	0	0	0	0.412711	0.047619	0	0.227273	0	0	0	1	0.71029	0.655039	0	0	0.561004	0.744498	0.387097	0.166667	0.056	0.944	Inactive	Inactive
2844955	2-[(cyclohexylamino)-oxomethyl]-1-cyclohexanecarboxylic acid	0	0.285714	0.223312	0	0.256089	0.262703	0.492758	0.106991	0.294171	0.322658	0.893045	0	0	0	0	0.358755	0	0	0.181818	0	0.790544	0	0	0.631759	0.624585	0	0	0.556465	0	0.0967742	0	0.008	0.992	Inactive	Inactive
2845562	1-[(6,6-dimethyl-2-bicyclo[3.1.1]hept-2-enyl)methyl]-4-piperidinol	0.166667	0.285714	0.268425	0	0.177712	0.113537	0.365261	0.401409	0.481905	0.587105	0.0948452	0.0624239	0	0	0	0.556272	0.142857	0	0	0	0	0	0	0.378572	0.766987	0	0	0.511137	0.343663	0.0645161	0.166667	0.064	0.936	Inactive	Inactive
2846086	1-[[4-(1-methylethenyl)-1-cyclohexenyl]methyl]-4-piperidinol	0	0.285714	0.00542286	0	0.255601	0.134283	0.365514	0.314513	0.314286	0.40336	0.133353	0.0624239	0	0	0	0.0938238	0.142857	0	0	0	0	0	0	0.378572	0.766987	0	0	0.558884	0.380164	0.0645161	0.166667	0.12	0.88	Inactive	Inactive
2846318	N-[2-(3,4-dimethoxyphenyl)ethyl]-1-(4-methoxyphenyl)-2-propanamine	0	0.285714	0.121772	0	0.294642	0.327054	0.321839	0.511776	0.282857	0.330395	0.176962	0	0	0.0742415	0.32642	0.189353	0.047619	0	0.318182	0	0.919193	0.1	0	0.255448	0.600975	0	0.0931985	0.371525	0.626189	0.258065	0	0	1	Inactive	Inactive
2847785	2-(3,4-dimethoxyphenyl)-N-[[3-[[[2-(3,4-dimethoxyphenyl)-1-oxoethyl]amino]methyl]phenyl]methyl]acetamide	0	0.428571	0	0	0.226629	0.497014	0.348147	0.551839	0.264	0.345649	0.892753	0	0	0	0.652841	0.189247	0.0952381	0	0	0	0.75626	0.2	0	0.418968	0.606849	0	0	0.309087	0.689595	0.258065	0	0.056	0.944	Inactive	Inactive
2853413	1-(1-adamantyl)-2-(4-morpholinyl)ethanol	0.40625	0.285714	0.391992	0	0.134948	0.150188	0.475171	0.391996	0.131429	0.359193	0.110995	0	0	0	0	0.620536	0.238095	0	0	0	0	0.2	1	0.378773	0.76976	0	0	0.506271	0	0	0.166667	0.144	0.856	Inactive	Inactive
2854246	6-(1,3-dioxo-3a,4,5,6,7,7a-hexahydroisoindol-2-yl)hexanoic acid	0.12037	0.142857	0.599722	0.0663795	0.211293	0.429639	0.358177	0.163063	0.370159	0.22556	0.897688	0	0	0	0	0.43979	0.047619	0	0.0909091	0	0	0	0	0.621851	0.624254	0	0	0.579748	0	0.16129	0.166667	0.048	0.952	Inactive	Inactive
2858194	6,7-dimethoxy-1-(4-nitrophenyl)-2,4-dihydro-1H-isoquinolin-3-one	0.0677083	0.285714	0.291778	0	0.170302	0.680124	0.28441	0.550583	0.382239	0.419751	0.893313	0.0373509	0	0.0390327	0.32642	0.328018	0	0	0	0	0.751936	0.1	0	0.420141	0.606864	0	0	0.441299	0.818085	0.290323	0.166667	0.112	0.888	Inactive	Inactive
2859088	12-methyl-4-(phenylmethyl)-1,4-diazatetracyclo[7.6.1.05,16.010,15]hexadeca-10(15),11,13-trien-3-one	0.19697	0.285714	0.345158	0.0663795	0.0573837	0.44256	0.37077	0.326142	0.232425	0.315724	0.152883	0	0	0	0	0.511106	0.0952381	0	0.136364	0	0	0.2	1	0.464936	0.824428	0	0	0.529034	0.518659	0.225806	0.333333	0.776	0.224	Active	Active
2859198	1-(3,4-dimethoxyphenyl)-6,7-dimethoxy-2,4-dihydro-1H-isoquinolin-3-one	0.0677083	0.285714	0.150937	0	0.175228	0.504184	0.288195	0.726297	0.367218	0.439545	0.203281	0	0	0	0.652841	0.332316	0	0	0	0	0.781174	0.2	0	0.420141	0.606849	0	0	0.368064	0.767242	0.258065	0.166667	0.016	0.984	Inactive	Inactive
2860885	4-(2-methoxy-4-nitrophenyl)-4-azatetracyclo[5.3.2.02,6.08,10]dodec-11-ene-3,5-dione	0.300926	0.285714	0.327433	0.567321	0.103202	0.665163	0.427708	0.323951	0.355216	0.381842	0.897784	0.162199	0	0.113274	0	0.482163	0	0	0	0	0	0.1	1	0.453072	0.604417	0	0.0931985	0.443669	0.516672	0.483871	0.166667	0.96	0.04	Active	Active
2860969	4-(1,3-benzodioxol-5-yl)-4-azatetracyclo[5.3.2.02,6.08,10]dodec-11-ene-3,5-dione	0.309524	0.285714	0.294697	0.721799	0.0647247	0.593957	0.418048	0.286784	0.296327	0.30791	0.887665	0.124848	0	0.333333	0.32642	0.477191	0	0	0	0	0	0	0	0.452801	0.669223	0	0	0.458559	0.497583	0.419355	0.333333	0.88	0.12	Active	Active
2862827	3-[(2,3-dihydro-1,4-benzodioxin-6-ylamino)-oxomethyl]-7-oxabicyclo[2.2.1]hept-5-ene-2-carboxylic acid	0.191176	0.285714	0.207107	0.300946	0.128353	0.705243	0.473619	0.194896	0.24812	0.434137	0.89306	0.124848	0	0.130047	0.32642	0.437248	0.0952381	0	0	0	0.708386	0.1	0	0.639267	0.617307	0	0.310121	0.532888	0.727093	0.354839	0.5	0.96	0.04	Active	Active
2865011	2-[2-(1H-indol-3-yl)ethyl]-5-methyl-3a,4,7,7a-tetrahydroisoindole-1,3-dione	0.12037	0.285714	0.152216	0.206615	0.109169	0.561608	0.238811	0.329475	0.406917	0.209856	0.887668	0.0624239	0	0	0	0.419943	0.047619	0	0.0909091	0	0	0	0	0.440636	0.81729	0	0	0.476119	0.508186	0.290323	0.333333	0.072	0.928	Inactive	Inactive
2867055	N-(1,3-benzodioxol-5-ylmethyl)-N-[2,5-dioxo-1-(2-phenylethyl)-3-pyrrolidinyl]acetamide	0.0541667	0.428571	0.174122	0.300946	0.176705	0.596438	0.248941	0.370675	0.314286	0.331419	0.892893	0	0	0.333333	0.32642	0.414424	0.0952381	0	0.0909091	0	0	0.2	1	0.489272	0.66922	0	0.0979371	0.393089	0.658809	0.258065	0.333333	0.944	0.056	Active	Active
2873476	acetic acid [4-[7-(hydroxymethyl)-1,3-dioxo-4,7a-dihydro-3aH-4,7-epoxyisoindol-2-yl]phenyl] ester	0.203125	0.285714	0.563085	0.288558	0.140791	0.743596	0.443004	0.269154	0.350204	0.456835	0.894512	0.124848	0	0.0742415	0	0.577787	0.047619	0	0	0	0	0.1	0	0.633395	0.711887	0	0.18399	0.49386	0.718628	0.451613	0.5	0.944	0.056	Active	Active
2876639	2,6-bis(1,3-benzodioxol-5-yl)-3,5-dimethyl-4-piperidinone	0.0902778	0.428571	0	0.403469	0.109725	0.553304	0.171907	0.472364	0.401739	0.396068	0.220883	0	0	0.739351	0.652841	0.343737	0	0	0	0	0.948493	0	0	0.43868	0.66922	0	0.0937453	0.520527	0.710899	0.258065	0.5	0.16	0.84	Inactive	Inactive
2877229	1-[1-[2-(3,4-dimethoxyphenyl)ethyl]-2,5-dioxo-3-pyrrolidinyl]-4-piperidinecarboxamide	0	0.428571	0.0383493	0.0985916	0.233678	0.449828	0.252658	0.438172	0.457959	0.35369	0.89521	0	0	0	0.32642	0.338037	0.142857	0	0.272727	0	0	0.3	1	0.475413	0.606849	0.341139	0	0.306579	0.719611	0.258065	0.333333	0.856	0.144	Active	Active
2877426	4-[3-[2-(3,4-dimethoxyphenyl)ethyl-methylamino]-2,5-dioxo-1-pyrrolidinyl]benzoic acid methyl ester	0	0.428571	0.0877822	0.0985916	0.250162	0.536141	0.317703	0.615422	0.467329	0.358036	0.894301	0	0	0	0.32642	0.373518	0.047619	0	0.0909091	0	0	0.3	1	0.709599	0.606849	0	0	0.372716	0.708254	0.451613	0.166667	0.896	0.104	Active	Active
2877689	4-[3-[2-(3,4-dimethoxyphenyl)ethyl-methylamino]-2,5-dioxo-1-pyrrolidinyl]benzoic acid ethyl ester	0	0.428571	0.0387335	0.0985916	0.252616	0.514736	0.337706	0.533934	0.453374	0.338022	0.894274	0	0	0	0.32642	0.427382	0.0952381	0	0.227273	0	0	0.3	1	0.710243	0.606849	0	0	0.357318	0.706863	0.451613	0.166667	0.928	0.072	Active	Active
2880249	3-(6,6-dimethyl-4-oxo-3-oxanyl)-3-hydroxy-1-propyl-2-indolone	0.0722222	0.285714	0.15827	0.0500339	0.182832	0.509558	0.526333	0.38829	0.585055	0.394234	0.891549	0	0	0.0726847	0	0.746698	0.0952381	0	0.363636	0	0	0.2	1	0.519951	0.795663	0	0.0937453	0.576051	0.691536	0.290323	0.333333	0.16	0.84	Inactive	Inactive
2882797	4-[3-[4-carbamoyl-4-(1-piperidinyl)-1-piperidinyl]-2,5-dioxo-1-pyrrolidinyl]benzoic acid ethyl ester	0	0.571429	0.248907	0.0985916	0.207495	0.434452	0.31966	0.318208	0.507692	0.250156	0.89526	0	0	0	0	0.68883	0.238095	0	0.318182	0	0	0.3	1	0.710243	0.655039	0.656133	0.0897849	0.382066	0.833727	0.451613	0.5	0.96	0.04	Active	Active
2883813	1-(2-furanylmethyl)-5-hydroxy-2-methyl-3-indolecarboxylic acid ethyl ester	0.077381	0.285714	0.171549	0.366614	0.174457	0.738511	0.349032	0.408397	0.299496	0.322031	0.62589	0	0	0.243816	0	0.47632	0.0952381	0	0.136364	0.513944	0	0.1	1	0.716182	0.582293	0	0.186571	0.415397	0.776656	0.419355	0.333333	0.976	0.024	Active	Active
2884054	1-[1-(3-ethoxyphenyl)-2,5-dioxo-3-pyrrolidinyl]-4-(1-piperidinyl)-4-piperidinecarboxamide	0	0.571429	0.0941006	0.0985916	0.198338	0.404498	0.350806	0.288837	0.427172	0.24649	0.895168	0	0	0.0742415	0	0.68883	0.238095	0	0.318182	0	0	0.3	1	0.486859	0.6057	0.656133	0.182983	0.378276	0.753334	0.387097	0.5	0.968	0.032	Active	Active
2887818	acetic acid [3-(3,5-dioxo-4-spiro[4-azatricyclo[5.2.1.02,6]dec-8-ene-10,1'-cyclopropane]yl)phenyl] ester	0.180556	0.285714	0.419123	0.729971	0.109645	0.629279	0.476057	0.258412	0.260408	0.330372	0.894507	0.124848	0	0.0742415	0	0.682349	0	0	0	0	0	0	0	0.633397	0.711994	0	0.0931985	0.468408	0.49929	0.451613	0.166667	0.96	0.04	Active	Active
2888021	3-(2-furanylmethyl)-2-[4-methoxy-3-[(3-methoxyphenoxy)methyl]phenyl]-1,2-dihydroquinazolin-4-one	0.0401235	0.571429	0.463706	0.31149	0.11693	0.586181	0.302499	0.432214	0.258413	0.342319	0.236278	0.118644	0	0.531564	0	0.392676	0.0952381	0	0	0	0.907375	0.1	1	0.503999	0.601167	0	0.58001	0.477957	0.722265	0.322581	0.333333	0.968	0.032	Active	Active
2888785	acetic acid [3-(3,5-dioxo-4-azatricyclo[5.2.2.02,6]undec-8-en-4-yl)phenyl] ester	0.254902	0.285714	0.417541	0.0663795	0.12589	0.626932	0.566695	0.223221	0.236923	0.265018	0.894507	0.124848	0	0.0742415	0	0.456545	0	0	0	0	0	0	0	0.633397	0.711994	0	0.0931985	0.536434	0.521546	0.451613	0.166667	0.864	0.136	Active	Active
2890418	2-amino-7,7-dimethyl-5-oxo-4-(1H-pyrrol-2-yl)-6,8-dihydro-4H-1-benzopyran-3-carbonitrile	0.0722222	0.285714	0.0152689	0.31149	0.159144	0.713782	0.872241	0.436308	0.328653	0.479038	0.723342	0.0345406	0.394246	0.35441	0.159788	0.435595	0	0.25	0.0909091	0	0	0	0	0.370135	0.684177	0	0.282075	0.774447	0.71923	0.322581	0.333333	0.92	0.08	Active	Active
2891815	9-(3,4-dimethoxyphenyl)-6-(4-oxo-1-benzopyran-3-yl)-5,6,8,9,10,11-hexahydrobenzo[b][1,4]benzodiazepin-7-one	0.104839	0.428571	0.316897	0	0.0653092	0.576519	0.312448	0.388415	0.330773	0.368479	0.892148	0.255448	0	0.404219	0.645996	0.423377	0	0.25	0.0909091	0	0.890919	0.1	0	0.348185	0.606849	0	0.192024	0.446801	0.709562	0.387097	0.333333	0.256	0.744	Inactive	Inactive
2897769	N-[2-(3,4-dimethoxyphenyl)ethyl]-4-[[4-(phenylmethyl)-1-piperidinyl]methyl]benzamide	0	0.571429	0.0411464	0	0.176862	0.348666	0.386679	0.401319	0.233829	0.267462	0.196324	0	0	0	0.32642	0.248816	0.190476	0	0.272727	0	0.776782	0.1	0	0.48694	0.606849	0	0	0.408634	0.542248	0.290323	0.166667	0.072	0.928	Inactive	Inactive
2898262	1,7,7-trimethyl-4-[(2-methyl-2,3-dihydroindol-1-yl)-oxomethyl]-2-bicyclo[2.2.1]heptanone	0.203125	0.285714	0.228548	0.196549	0.155631	0.449466	0.169009	0.560783	0.771429	0.444435	0.891257	0	0	0.0726847	0	0.93614	0	0	0.227273	0	0	0	0	0.443687	0.900841	0	0.0937453	0.00390095	0.585974	0.290323	0.166667	0.024	0.976	Inactive	Inactive
2898369	2-furanyl-(6-hydroxy-7-methoxy-1-methyl-3,4-dihydro-1H-isoquinolin-2-yl)methanone	0.0722222	0.285714	0.0968718	0.31149	0.165352	0.600765	0.214895	0.456279	0.451429	0.459418	0.625591	0	0	0.166667	0.332814	0.35425	0.047619	0	0.227273	0	0	0.3	1	0.590083	0.58786	0	0	0.328977	0.773885	0.258065	0.333333	0.28	0.72	Inactive	Inactive
2899176	7-(hydroxymethyl)-2-(4-phenylphenyl)-4,7a-dihydro-3aH-4,7-epoxyisoindole-1,3-dione	0.147727	0.428571	0.462906	0.288558	0.113168	0.630995	0.451756	0.236661	0.368944	0.353247	0.887663	0.124848	0	0	0	0.674656	0.047619	0	0	0	0	0.1	0	0.459652	0.766792	0	0.090792	0.476097	0.667751	0.548387	0.5	0.92	0.08	Active	Active
2903122	N-(4-anilinophenyl)-3,4,5-trimethoxybenzamide	0	0.428571	0.331123	0	0.232683	0.518361	0.38838	0.487649	0.264	0.422046	0.206348	0	0	0	0.32642	0.344412	0	0	0	0	0.738958	0.2	0	0.498466	0.60709	0	0	0.453627	0.67833	0.806452	0	0.072	0.928	Inactive	Inactive
2903619	4-[[1-[(3-ethoxy-4-hydroxyphenyl)methyl]-4-piperidinyl]-oxomethyl]-1-piperazinecarboxylic acid ethyl ester;oxalic acid	0	0.428571	0.0525916	0	0.236113	0.348415	0.276916	0.379691	0.407841	0.266329	0.892555	0	0	0	0.16321	0.29846	0.428571	0	0.454545	0	0	0.2	0	0.895525	0.587852	0	0	0.491456	0.681662	0.258065	0.333333	0.904	0.096	Active	Active
2905506	5,6-dimethoxy-3-(6-methyl-7,8-dihydro-5H-[1,3]dioxolo[4,5-g]isoquinolin-5-yl)-3H-isobenzofuran-1-one	0.147727	0.285714	0.0639126	0.300946	0.0783491	0.581851	0.348608	0.729665	0.345714	0.408841	0.216713	0	0	0.333333	0.652841	0.405651	0.047619	0	0.0909091	0	0	0.2	1	0.713181	0.606866	0	0.0989441	0.296062	0.779519	0.354839	0.5	0.024	0.976	Inactive	Inactive
2906351	5-(1H-indol-3-ylmethyl)-1,3-dimethyl-1,3-diazinane-2,4,6-trione	0.0722222	0.285714	0.140201	0.145758	0.170212	0.700525	0	0.599832	0.521345	0.379519	0.888488	0	0	0	0	0.39734	0	0	0	0	0	0	0	0.696233	0.817289	0	0.0959281	0.655892	0.692179	0.290323	0.333333	0.752	0.248	Active	Active
2906466	2-[2-(3,4-dimethoxyphenyl)ethyl]benzo[de]isoquinoline-1,3-dione	0.171053	0.285714	0.409884	0	0.110486	0.593832	0.273073	0.585184	0.372757	0.422461	0.888328	0	0	0	0.32642	0.421681	0.047619	0	0.0909091	0	0	0.1	0	0.511908	0.606849	0	0	0.401546	0.726988	0.483871	0.166667	0.024	0.976	Inactive	Inactive
2906651	3-(3,5-dioxo-4-azatetracyclo[5.3.2.02,6.08,10]dodec-11-en-4-yl)propanoic acid [2-(4-methoxyphenyl)-2-oxoethyl] ester	0.300926	0.285714	0.470525	0.567321	0.114173	0.534369	0.232932	0.326291	0.392857	0.300587	0.894759	0.124848	0	0.0742415	0.142945	0.480444	0.0952381	0	0	0	0	0.1	0	0.633413	0.600976	0	0.0931985	0.342438	0.500158	0.290323	0.166667	0.872	0.128	Active	Active
2907031	3-[1H-indol-3-yl(2-pyridinyl)methyl]-1H-indole	0.0902778	0.428571	0	0.279652	0.110238	0.675408	0.356403	0.188834	0.252962	0.148136	0.194453	0.110573	0	0	0	0.468919	0	0	0	0	0	0	0	0.264681	0.817337	0	0	0.549278	0.661077	0.290323	0.5	0.232	0.768	Inactive	Inactive
2907578	9-hydroxy-8,8-dimethyl-10-(1-piperidinyl)-9,10-dihydropyrano[2,3-f][1]benzopyran-2-one	0.108333	0.285714	0.00774991	0	0.0891073	0.443455	0.504688	0.325306	0.363345	0.534017	0.619754	0.124848	0	0.148483	0	0.576293	0.0952381	0	0.454545	0	0	0.2	1	0.70526	0.620154	0	0.373434	0.716777	0.748272	0.387097	0.5	0.904	0.096	Active	Active
2909312	5-benzoyl-10,11-dimethoxy-1'-spiro[5-azatricyclo[6.3.1.04,12]dodeca-1(12),8,10-triene-2,4'-cyclohexa-2,5-diene]one	0.141304	0.285714	0.392007	0.0744918	0.10097	0.537073	0.344613	0.538196	0.373445	0.442704	0.892637	0.249695	0	0	0.486208	0.673112	0.047619	0	0.181818	0	0	0.1	0	0.49467	0.60688	0	0	0.36256	0.657934	0.290323	0.166667	0.168	0.832	Inactive	Inactive
2910600	3-acetyl-4-hydroxy-1-[3-(4-morpholinyl)propyl]-2-(2-nitrophenyl)-2H-pyrrol-5-one	0	0.428571	0.640354	0.0663795	0.233372	0.593802	0.460764	0.389482	0.314286	0.353928	0.895242	0.0373509	0	0.0390327	0.159788	0.51128	0.285714	0.25	0	0	0	0.3	1	0.590238	0.59016	0	0	0.528849	0.775101	0.290323	0.333333	0.976	0.024	Active	Active
2911166	7-(hydroxymethyl)-2-(2-phenylphenyl)-4,7a-dihydro-3aH-4,7-epoxyisoindole-1,3-dione	0.147727	0.428571	0.242171	0.288558	0.10457	0.636906	0.506738	0.236661	0.336149	0.33147	0.887663	0.124848	0	0	0	0.674906	0.047619	0	0	0	0	0.1	0	0.459695	0.766792	0	0.090792	0.534571	0.680806	0.548387	0.5	0.936	0.064	Active	Active
2913532	4-[[5-(4-methoxy-2-nitrophenyl)-2-furanyl]-(3-methyl-5-oxo-1,2-dihydropyrazol-4-yl)methyl]-5-methyl-1,2-dihydropyrazol-3-one	0	0.571429	0.329618	0.462051	0.208438	0.799708	0.33053	0.463955	0.384686	0.292227	0.89425	0.0736705	0	0.267574	0	0.426114	0	0.5	0.272727	0	0.647472	0	1	0.530076	0.601089	0	0.279944	0.416347	0.908996	0.483871	0.5	0.952	0.048	Active	Active
2916358	8-ethoxycarbonyl-6,7,8,9-tetrahydro-5H-carbazole-1-carboxylic acid	0.166667	0.142857	0.200089	0.0985916	0.116542	0.642231	0.297484	0.362127	0.405714	0.235008	0.89415	0	0	0	0	0.446757	0.047619	0	0.136364	0	0	0	0	0.709326	0.629925	0	0	0.53195	0.712751	0.387097	0.166667	0.088	0.912	Inactive	Inactive
2916481	4-(1,3-dioxo-3a,4,5,6,7,7a-hexahydroisoindol-2-yl)-1-cyclohexanecarboxylic acid	0.0722222	0.285714	0.331655	0.0663795	0.159466	0.407344	0.365895	0.194058	0.424286	0.335274	0.897677	0	0	0	0	0.445652	0	0	0.181818	0	0	0	0	0.62986	0.624561	0	0	0.561753	0	0.16129	0.166667	0.032	0.968	Inactive	Inactive
2916883	2-(2,3-dihydro-1,4-benzodioxin-6-yl)-6-nitro-3,4-dihydro-2H-1-benzopyran-4-one	0.108333	0.285714	0.00884703	0	0.104795	0.731605	0.144567	0.262927	0.352967	0.478836	0.892779	0.0373509	0	0.243321	0.486208	0.316973	0.0952381	0	0	0	0	0.1	0	0.278057	0.617304	0	0.406335	0.498565	0.80374	0.387097	0.333333	0.808	0.192	Active	Active
2925160	1-[[[2,3-bis(2-furanyl)-6-quinoxalinyl]amino]-oxomethyl]-4-piperidinecarboxylic acid ethyl ester	0.0416667	0.571429	0.475029	0.573309	0.133577	0.682744	0.392618	0.27199	0.323774	0.266329	0.893177	0.221146	0	0.411399	0.339207	0.383651	0.142857	0	0.318182	0	0.754332	0.3	1	0.669034	0.649771	0	0.184595	0.64384	0.842786	0.774194	0.666667	0.992	0.008	Active	Active
2926640	2-(1-adamantylamino)-2-methyl-1-propanol	0.65	0.142857	0.30693	0	0.17134	0.177313	0.57132	0.382536	0.0715271	0.276819	0.0784453	0	0	0	0	0.438689	0.047619	0	0.545455	0	0.978298	0	1	0.377797	0.764565	0	0	0.853167	0	0	0	0.032	0.968	Inactive	Inactive
2928087	acetic acid [4-(3,5-dioxo-4-spiro[4-azatricyclo[5.2.1.02,6]dec-8-ene-10,1'-cyclopropane]yl)-2-nitrophenyl] ester	0.180556	0.285714	0.293348	0.729971	0.126368	0.753752	0.474575	0.283264	0.341033	0.373542	0.897974	0.162199	0	0	0.249018	0.615248	0	0	0	0	0	0.1	1	0.633561	0.715629	0	0	0.469533	0.528258	0.548387	0.166667	0.984	0.016	Active	Active
2928340	acetic acid [4-(3,5-dioxo-4-azatetracyclo[5.3.2.02,6.08,10]dodec-11-en-4-yl)-2-nitrophenyl] ester	0.300926	0.285714	0.316791	0.567321	0.112174	0.737776	0.493815	0.217124	0.319752	0.338997	0.89797	0.162199	0	0	0.249018	0.419647	0	0	0	0	0	0.1	1	0.633561	0.715629	0	0	0.478123	0.528258	0.548387	0.166667	0.976	0.024	Active	Active
2928864	1-(2-furanylmethyl)-3-[(4-methylphenyl)methyl]pyrrolidine-2,5-dione	0	0.428571	0.10635	0.393499	0.212637	0.65237	0.345188	0.290266	0.282857	0.326539	0.887705	0	0	0.243816	0	0.324906	0.047619	0	0	0	0	0.1	1	0.440902	0.647712	0	0.0933725	0.57103	0.618732	0.193548	0.333333	1	0	Active	Active
2931207	N-[2-(1H-indol-3-yl)ethyl]-N'-(1-phenylethyl)oxamide	0.0722222	0.285714	0.0369114	0.145758	0.193921	0.55723	0.239599	0.220055	0.398095	0.16667	0.872286	0	0	0	0	0.338947	0.047619	0	0.227273	0	0.68918	0.1	1	0.634509	0.81729	0	0	0.418233	0.666285	0.290323	0.166667	0.032	0.968	Inactive	Inactive
2932971	2-(5-methyl-7-phenyl-4,7-dihydro-[1,2,4]triazolo[1,5-a]pyrimidin-2-yl)isoindole-1,3-dione	0.0902778	0.428571	0.0513039	0.206615	0.094865	0.731117	0.612936	0.280411	0.270559	0.274183	0.887683	0.419567	0.213064	0	0	0.478691	0	0.25	0.136364	0.438812	0.812246	0.1	0	0.529663	0.868517	0	0.0979371	0.59965	0.690229	0.612903	0.5	0.968	0.032	Active	Active
2934395	2,3-dihydro-1,4-benzodioxin-3-yl-(4-ethyl-1-piperazinyl)methanone	0.0677083	0.285714	0.169031	0	0.156524	0.369306	0.277694	0.306375	0.364571	0.361835	0.200753	0	0	0.0650234	0.32642	0.286607	0.285714	0	0.136364	0	0	0.4	1	0.527188	0.618623	0	0.107096	0.438235	0.736612	0.258065	0.333333	0.816	0.184	Active	Active
2937059	1-[1-(3-methoxyphenyl)-2,5-dioxo-3-pyrrolidinyl]-4-(1-piperidinyl)-4-piperidinecarboxamide	0	0.571429	0.0540096	0.0985916	0.198012	0.416161	0.341503	0.346588	0.44	0.261059	0.895167	0	0	0.0742415	0	0.68883	0.190476	0	0.181818	0	0	0.3	1	0.486859	0.601083	0.656133	0.182983	0.355084	0.763225	0.387097	0.5	0.96	0.04	Active	Active
2937993	1-(6,7-dimethoxy-1-phenyl-3,4-dihydro-1H-isoquinolin-2-yl)-2,2-dimethyl-1-propanone	0.0677083	0.285714	0.0923218	0	0.184834	0.39877	0.44257	0.625169	0.400139	0.41365	0.195613	0	0	0	0.32642	0.523979	0.047619	0	0.0909091	0	0	0.1	0	0.429421	0.606863	0	0	0.848124	0.635939	0.258065	0.166667	0.04	0.96	Inactive	Inactive
2938063	(6,7-dimethoxy-1-phenyl-3,4-dihydro-1H-isoquinolin-2-yl)-(2-furanyl)methanone	0.0515873	0.428571	0.024365	0.31149	0.141312	0.565775	0.366752	0.488408	0.314286	0.334844	0.229617	0	0	0.166667	0.496024	0.45882	0.047619	0	0.0909091	0	0	0.3	1	0.585712	0.606863	0	0	0.451615	0.676608	0.258065	0.333333	0.256	0.744	Inactive	Inactive
2938079	5-(4-hydroxy-3-methoxyphenyl)-8,8-dimethyl-1-(phenylmethyl)-5,7,9,10-tetrahydropyrimido[4,5-b]quinoline-2,4,6-trione	0.0833333	0.428571	0.250305	0	0.0964262	0.623221	0.669052	0.489598	0.29724	0.470701	0.89262	0.0181598	0	0.0329609	0.322998	0.515333	0.047619	0.25	0.0909091	0	0.630862	0.1	0	0.689602	0.587851	0	0.0943064	0.838759	0.691346	0.419355	0.333333	0.888	0.112	Active	Active
2938371	(6,7-dimethoxy-1-phenyl-3,4-dihydro-1H-isoquinolin-2-yl)-phenylmethanone	0.0492424	0.428571	0.112962	0	0.141236	0.465529	0.352012	0.479346	0.302591	0.332429	0.195915	0	0	0	0.32642	0.458806	0.047619	0	0.0909091	0	0	0.1	0	0.495302	0.606863	0	0	0.479132	0.663419	0.290323	0.166667	0.168	0.832	Inactive	Inactive
2938780	5-(cyclohexylamino)-5-oxo-2-propylpentanoic acid	0	0.142857	0.0201157	0	0.476248	0.23671	0.420538	0.073332	0.291429	0.28731	0.893252	0	0	0	0	0.185889	0	0	0.181818	0	0.778246	0	0	0.629885	0.624561	0	0	0.614108	0	0.0967742	0	0.032	0.968	Inactive	Inactive
2940952	3-(1-acetamidoethyl)-1-adamantanecarboxylic acid	0.65	0.142857	0.40943	0	0.19221	0.392176	0.445293	0.441923	0.343866	0.465646	0.893661	0	0	0	0	0.463157	0	0	0.136364	0	0.778418	0	0	0.637937	0.62487	0	0	0.632864	0	0.0967742	0	0.04	0.96	Inactive	Inactive
2941241	5-[cyclopropyl(oxo)methyl]-9-(3,4-dimethoxyphenyl)-6-(3-pyridinyl)-8,9,10,11-tetrahydro-6H-benzo[b][1,4]benzodiazepin-7-one	0.0722222	0.571429	0.59052	0.751565	0.0794074	0.472943	0.352646	0.356668	0.260099	0.345441	0.892077	0.247377	0	0	0.486208	0.509468	0	0.25	0.0909091	0	0.920292	0.1	0	0.434882	0.606849	0	0	0.631677	0.698254	0.451613	0.333333	0.272	0.728	Inactive	Inactive
2941853	2-[3-(1-acetamidoethyl)-1-adamantyl]acetic acid	0.65	0.142857	0.192935	0	0.195792	0.40537	0.577774	0.415971	0.199347	0.367545	0.893662	0	0	0	0	0.441152	0	0	0.136364	0	0.793838	0	0	0.623222	0.624274	0	0	0.619654	0	0.0967742	0	0.032	0.968	Inactive	Inactive
2942947	1-[1-(4-ethylphenyl)-2,5-dioxo-3-pyrrolidinyl]-4-piperidinecarboxylic acid methyl ester	0	0.428571	0.104837	0.0985916	0.232296	0.440708	0.307657	0.379754	0.446617	0.335686	0.894041	0	0	0	0	0.375114	0.0952381	0	0.181818	0	0	0.2	1	0.635511	0.644929	0	0	0.467487	0.659751	0.354839	0.333333	0.944	0.056	Active	Active
2943279	3-(2-furanylmethyl)-4-oxo-10-oxa-3-azatricyclo[5.2.1.01,5]dec-8-ene-6-carboxylic acid methyl ester	0.216667	0.285714	0.349723	0.559806	0.133934	0.729011	0.418735	0.412003	0.341467	0.357229	0.892085	0.124848	0	0.243816	0	0.629708	0.0952381	0	0	0	0	0.2	1	0.644735	0.645061	0	0.280093	0.530896	0.678462	0.16129	0.666667	0.968	0.032	Active	Active
2943589	3-(1-azepanyl)-1-(1,3-benzodioxol-5-yl)pyrrolidine-2,5-dione	0.0515873	0.428571	0.024743	0.300946	0.135498	0.551407	0.419787	0.30608	0.300695	0.283316	0.887707	0	0	0.333333	0.32642	0.436433	0.0952381	0	0.181818	0	0	0.2	1	0.486859	0.669223	0	0	0.482381	0.836702	0.419355	0.5	0.952	0.048	Active	Active
2944598	N-(1,3-benzodioxol-5-ylmethyl)-2-(4-nitrophenyl)propanamide	0.0722222	0.285714	0.0323738	0.214066	0.19694	0.689794	0.146664	0.404636	0.44	0.312377	0.893205	0.0373509	0	0.372366	0.32642	0.219691	0.047619	0	0	0	0.73531	0	0	0.43868	0.66922	0	0	0.462763	0.764058	0.290323	0.166667	0.064	0.936	Inactive	Inactive
2944910	3-[2-benzofuranyl(oxo)methyl]-1-(2-furanylmethyl)-4-hydroxy-2-(3-pyridinyl)-2H-pyrrol-5-one	0.0433333	0.571429	0.175122	0.484282	0.146946	0.79374	0.451657	0.212354	0.242449	0.3696	0.89146	0.110573	0	0.312292	0.169603	0.509588	0.047619	0.25	0	0	0	0.4	1	0.590239	0.590174	0	0.183872	0.64071	0.748788	0.548387	0.666667	1	0	Active	Active
2945555	1-[1-(3,4-dimethylphenyl)-2,5-dioxo-3-pyrrolidinyl]-3-piperidinecarboxylic acid ethyl ester	0	0.428571	0.133389	0.0985916	0.227372	0.488926	0.358337	0.38685	0.452571	0.320518	0.89401	0	0	0	0	0.430831	0.142857	0	0.227273	0	0	0.2	1	0.639112	0.649817	0	0	0.480697	0.660568	0.354839	0.333333	0.968	0.032	Active	Active
2946126	1-[7-(4-methylphenyl)-5-phenyl-4,7-dihydro-[1,2,4]triazolo[1,5-a]pyrimidin-2-yl]pyrrolidine-2,5-dione	0.0416667	0.571429	0.0155105	0.279652	0.120334	0.678087	0.469715	0.257984	0.314286	0.207157	0.887742	0.419567	0.213064	0	0	0.414052	0	0.25	0	0.447055	0.84922	0.1	0	0.508288	0.875648	0	0.0979371	0.579486	0.661915	0.612903	0.5	0.968	0.032	Active	Active
2947294	1-[2-(2-furanyl)-6-methyl-1,2,3,4-tetrahydroquinolin-4-yl]-2-pyrrolidinone	0.0541667	0.428571	0.155746	0.490578	0.118957	0.575689	0.340646	0.26872	0.314286	0.325318	0.236893	0.118644	0	0.243816	0	0.359432	0.047619	0	0.0909091	0	0.917187	0	1	0.415121	0.648147	0	0.0933725	0.608687	0.597199	0.225806	0.5	0.984	0.016	Active	Active
2947379	7-(1,3-benzodioxol-5-yl)-2-(3-hydroxypropyl)-N-(2-methoxyphenyl)-5-methyl-4,7-dihydro-[1,2,4]triazolo[1,5-a]pyrimidine-6-carboxamide	0.0902778	0.428571	0.169364	0.342724	0.119321	0.632941	0.37362	0.416477	0.258413	0.313519	0.62183	0.357143	0.424572	0.407575	0.398881	0.494206	0.047619	0.25	0.227273	0.440652	0.765337	0	1	0.49819	0.604274	0	0.191136	0.541915	0.758641	0.580645	0.5	0.28	0.72	Inactive	Inactive
2948030	3,5-dimethyl-11,13-diphenyl-3,5,9,10-tetrazatricyclo[7.4.0.02,7]trideca-1,7,10-triene-4,6-dione	0.0866667	0.428571	0.276081	0.0985916	0.0886443	0.607044	0.251637	0.48025	0.304023	0.352825	0.88841	0	0.211509	0	0	0.512964	0	0	0	0.462378	0	0.1	0	0.691717	0.923109	0	0	0.635921	0.661487	0.612903	0.5	0.864	0.136	Active	Active
2949496	4-[3-(4-cyano-4-phenyl-1-piperidinyl)-2,5-dioxo-1-pyrrolidinyl]benzoic acid ethyl ester	0	0.571429	0.175789	0.0985916	0.200197	0.541665	0.304992	0.348662	0.4752	0.236714	0.894275	0	0.394246	0	0	0.6162	0.142857	0	0.318182	0	0	0.2	1	0.710243	0.655039	0.341139	0	0.355323	0.635141	0.451613	0.333333	0.944	0.056	Active	Active
2950407	4-[1-(1-azepanyl)-1-oxo-3-phenylpropan-2-yl]-4-azatricyclo[5.2.1.02,6]dec-8-ene-3,5-dione	0.141304	0.428571	0.253882	0.356418	0.139235	0.512186	0.492951	0.235393	0.22	0.293099	0.89219	0.124848	0	0	0	0.529412	0.0952381	0	0.272727	0	0	0.2	1	0.473726	0.849149	0	0.0979371	0.537066	0.510645	0.193548	0.333333	0.944	0.056	Active	Active
2950900	N-(2-furanylmethyl)-N-[3-(2-furanyl)-4-phenylbutyl]acetamide	0	0.428571	0.0976488	0.573309	0.273844	0.60056	0.319679	0.214644	0.199347	0.199019	0.238037	0	0	0.487633	0	0.250606	0.0952381	0	0.0909091	0	0	0.1	1	0.406749	0.645278	0	0.186745	0.491123	0.61027	0.193548	0.333333	0.968	0.032	Active	Active
2950982	oxalic acid;1-[2-[3-(1-piperidinyl)propoxy]phenyl]ethanone	0	0.285714	0.252631	0	0.239425	0.252817	0.425461	0.248959	0.233829	0.189094	0.165888	0	0	0.0742415	0.159788	0.308345	0.190476	0	0.181818	0	0	0	0	0.260235	0.607225	0	0.0931985	0.584043	0.692635	0.290323	0.166667	0.816	0.184	Active	Active
2951154	4-(3,5-dioxo-4-azatricyclo[5.2.1.02,6]decan-4-yl)-1-cyclohexanecarboxylic acid	0.203125	0.285714	0.405808	0.356418	0.127244	0.502028	0.510207	0.247488	0.341467	0.365014	0.897678	0	0	0	0	0.427425	0	0	0.181818	0	0	0	0	0.62986	0.624561	0	0	0.614159	0	0.16129	0.166667	0.096	0.904	Inactive	Inactive
2951485	1-[2,5-dioxo-1-[[4-(2-oxo-1-pyrrolidinyl)phenyl]methyl]-3-pyrrolidinyl]-4-(1-piperidinyl)-4-piperidinecarboxamide	0	0.714286	0.250254	0.300946	0.162863	0.439551	0.289081	0.303138	0.473083	0.27376	0.895208	0	0	0	0	0.68883	0.285714	0	0.272727	0	0	0.3	1	0.476149	0.804544	0.674006	0.0897849	0.410903	0.69893	0.290323	0.666667	0.952	0.048	Active	Active
2951543	3-(4-phenyl-3,6-dihydro-2H-pyridin-1-yl)-1-(4-propoxyphenyl)pyrrolidine-2,5-dione	0	0.571429	0.0555475	0.0985916	0.179775	0.470523	0.374362	0.273731	0.325714	0.236779	0.887707	0.0624239	0	0.0742415	0	0.453252	0.142857	0	0.181818	0	0	0.2	1	0.486878	0.606017	0	0.0931985	0.503626	0.574157	0.387097	0.333333	0.968	0.032	Active	Active
2951684	N-[7-(4-methoxyphenyl)-5-phenyl-4,7-dihydro-[1,2,4]triazolo[1,5-a]pyrimidin-2-yl]propanamide	0.0515873	0.428571	0.0406517	0.145758	0.149846	0.574098	0.305974	0.321715	0.232425	0.214127	0.237432	0.419567	0.213064	0.0742415	0	0.395816	0	0.25	0	0.459944	0.70235	0	0	0.484469	0.600975	0	0.191136	0.559062	0.683272	0.548387	0.333333	0.976	0.024	Active	Active
2959894	4-(1,3-benzodioxol-5-yl)-6,7-dimethoxy-3,4-dihydro-1H-quinolin-2-one	0.114035	0.285714	0.096073	0.214066	0.111158	0.590532	0.257198	0.622089	0.314286	0.415653	0.218511	0	0	0.333333	0.652841	0.329514	0	0	0	0	0.748428	0.1	0	0.43868	0.606866	0	0	0.416132	0.752404	0.354839	0.333333	0.072	0.928	Inactive	Inactive
2961824	3-[4-[2-(2-oxo-1-pyrrolidinyl)ethyl]-1-piperidinyl]-1-[[4-(2-oxo-1-pyrrolidinyl)phenyl]methyl]pyrrolidine-2,5-dione	0	0.714286	0.13257	0.481124	0.148428	0.47026	0.338472	0.27738	0.398095	0.303836	0.893208	0	0	0	0	0.334425	0.285714	0	0.454545	0	0	0.2	1	0.476149	0.846437	0	0	0.512766	0.692639	0.290323	0.666667	0.912	0.088	Active	Active
2964838	N-(phenylmethyl)-3-[2-(3-pyridinyl)-1-piperidinyl]propanamide	0	0.428571	0.332512	0	0.186084	0.358584	0.357652	0.211838	0.222857	0.141756	0.186803	0.110573	0	0	0	0.332484	0.142857	0	0.181818	0	0.776136	0	0	0.411007	0.83083	0	0	0.576134	0.606833	0.193548	0.333333	0.84	0.16	Active	Active
2967293	6,9,11,11-tetramethyl-2-spiro[1-azatricyclo[6.3.1.04,12]dodeca-4,6,8(12),9-tetraene-3,1'-2,3,4,9-tetrahydropyrido[3,4-b]indole]one	0.225694	0.142857	0.239437	0.145758	0.0525188	0.58013	0.525861	0.527427	0.43102	0.444029	0.206181	0.0624239	0	0	0	0.766518	0.047619	0	0.363636	0	0.944981	0	1	0.505546	0.825004	0	0	0.608489	0.509988	0.354839	0.666667	0.112	0.888	Inactive	Inactive
2969137	N-(2-furanylmethyl)-3,4-dihydro-1H-2-benzopyran-1-carboxamide	0.0722222	0.285714	0.344499	0.31149	0.148121	0.600958	0.338474	0.233043	0.296327	0.257934	0.236063	0	0	0.243816	0	0.344616	0.0952381	0	0.0909091	0	0.730523	0.1	1	0.493812	0.647677	0	0.0933725	0.433089	0.655011	0.193548	0.333333	0.904	0.096	Active	Active
2970147	12-(3-hydroxyphenyl)-8,9,10,12-tetrahydro-7H-benzo[b][4,7]phenanthrolin-11-one	0.135417	0.285714	0.061968	0	0.049636	0.621475	0.412307	0.222759	0.222857	0.393445	0.625872	0.247377	0	0	0.159788	0.478335	0	0.25	0.0909091	0	0.902049	0	0	0.589657	0.582275	0	0.0931985	0.637543	0.681086	0.741935	0.333333	0.912	0.088	Active	Active
2972590	N-[2-(1-cyclohexenyl)ethyl]-2-(2,3-dihydro-1,4-benzodioxin-6-yl)-3-hydroxy-5-nitro-4-triazolimine	0.0515873	0.428571	0.300775	0.0985916	0.153461	0.601865	0.512114	0.197892	0.302591	0.388507	0.773382	0.0624239	0	0.130047	0.32642	0.423109	0.142857	0	0.0909091	0	0	1	1	0.562084	0.617307	0	0.306384	0.483263	0.508432	0.580645	0.333333	0.968	0.032	Active	Active
2972670	1-[2-(3,4-dimethoxyphenyl)ethyl]-3-(4-ethylanilino)pyrrolidine-2,5-dione	0	0.428571	0.0456762	0.0985916	0.228716	0.455405	0.209194	0.430604	0.363345	0.330346	0.887712	0.118644	0	0	0.32642	0.307482	0.047619	0	0.0909091	0	0.819915	0.1	1	0.488524	0.606849	0	0.0979371	0.347312	0.634281	0.258065	0.166667	0.84	0.16	Active	Active
2973181	2-[1-[2-(3,4-dihydro-1H-isoquinolin-2-yl)-2-oxoethyl]-3-indolyl]-N,N-diethyl-2-oxoacetamide	0.114035	0.285714	0.177118	0.0985916	0.138869	0.521535	0.303878	0.42533	0.408571	0.304209	0.892843	0	0	0.0298146	0	0.403501	0.238095	0	0.363636	0.463897	0	0.4	1	0.596954	0.854981	0	0.106089	0.279679	0.612138	0.451613	0.333333	0.768	0.232	Active	Active
2974150	6-(5-methyl-2-oxo-4-imidazolidinyl)-N-(2-phenylethyl)hexanamide	0	0.285714	0.056698	0.145758	0.275429	0.369635	0.349163	0.126415	0.213714	0.100528	0.893003	0	0	0	0	0.237242	0.047619	0	0.318182	0	0.733211	0	0	0.652683	0.824887	0	0	0.514514	0.602595	0.193548	0.166667	0.64	0.36	Active	Active
2975495	3-[hydroxy(phenyl)methyl]-4-phenyl-1-(phenylmethyl)-4-piperidinol	0	0.571429	0.382612	0	0.183956	0.396784	0.392026	0.24385	0.337674	0.264064	0.615927	0	0	0	0	0.674623	0.142857	0	0	0	0	0	0	0.38076	0.774928	0	0	0.53364	0.594246	0.193548	0.166667	0.888	0.112	Active	Active
2975632	3-(1-adamantylamino)-1-[2-(3,4-dimethoxyphenyl)ethyl]pyrrolidine-2,5-dione	0.309524	0.428571	0.290045	0.0985916	0.136062	0.408067	0.474399	0.39311	0.225546	0.246883	0.887712	0	0	0	0.32642	0.469027	0.047619	0	0.363636	0	0.956682	0.1	1	0.474916	0.606849	0	0	0.540255	0.696606	0.258065	0.166667	0.856	0.144	Active	Active
2978434	3-[3-[oxo(1-pyrrolidinyl)methyl]-1-piperidinyl]-1-(4-propoxyphenyl)pyrrolidine-2,5-dione	0	0.571429	0.221492	0.393499	0.182451	0.444371	0.470724	0.260425	0.336149	0.255197	0.892626	0	0	0.0742415	0	0.453673	0.238095	0	0.363636	0	0	0.2	1	0.486856	0.606017	0	0.0931985	0.746846	0.784233	0.387097	0.5	0.984	0.016	Active	Active
2978866	4-[2,5-dioxo-3-[4-(2-oxo-3H-benzimidazol-1-yl)-1-piperidinyl]-1-pyrrolidinyl]benzoic acid methyl ester	0.0416667	0.571429	0.112511	0.19161	0.13577	0.594139	0.337386	0.356776	0.398095	0.302229	0.894439	0	0	0	0	0.408337	0.0952381	0	0	0	0.746874	0.2	1	0.709599	0.650197	0	0	0.516596	0.712467	0.451613	0.5	0.976	0.024	Active	Active
2980923	N-(2,3-dihydro-1,4-benzodioxin-6-yl)-3-methoxy-4-propan-2-yloxybenzamide	0.0677083	0.285714	0.00191228	0	0.187912	0.53381	0.380062	0.376798	0.300695	0.4378	0.20398	0	0	0.130047	0.652841	0.244205	0.0952381	0	0.272727	0	0.733364	0.2	0	0.498173	0.606884	0	0.214193	0.538701	0.838924	0.612903	0.166667	0.048	0.952	Inactive	Inactive
2981638	3-[2-(4-hydroxybutyl)-1-benzimidazolyl]-1-(4-methoxyphenyl)pyrrolidine-2,5-dione	0.0541667	0.428571	0.189346	0.19161	0.148746	0.612556	0.363023	0.28994	0.280762	0.285664	0.887709	0.110573	0	0.107202	0	0.505362	0.047619	0	0.0909091	0.491507	0	0.2	1	0.501476	0.600978	0	0.285548	0.596392	0.715055	0.387097	0.333333	0.944	0.056	Active	Active
2982764	N-[3-[2,5-dioxo-3-[4-[oxo(1-piperidinyl)methyl]-1-piperidinyl]-1-pyrrolidinyl]phenyl]acetamide	0	0.571429	0.153785	0.0985916	0.18469	0.450574	0.47328	0.245393	0.314286	0.264804	0.893707	0	0	0	0	0.438423	0.190476	0	0.363636	0	0.690055	0.2	1	0.486858	0.846769	0	0	0.583644	0.761235	0.451613	0.5	0.92	0.08	Active	Active
2984784	1-(4-methoxyphenyl)-3-[4-(2-oxo-3H-benzimidazol-1-yl)-1-piperidinyl]pyrrolidine-2,5-dione	0.0416667	0.571429	0.074333	0.19161	0.129832	0.562753	0.351105	0.32553	0.343866	0.327517	0.89349	0	0	0.0742415	0	0.408305	0.0952381	0	0	0	0.750364	0.2	1	0.681142	0.600978	0	0.0931985	0.464324	0.707881	0.387097	0.5	0.944	0.056	Active	Active
2985606	N-[2-(5-methyl-1H-indol-3-yl)ethyl]-2-oxolanecarboxamide	0.077381	0.285714	0.229648	0.43302	0.163653	0.5236	0.358978	0.313426	0.364571	0.266895	0.204817	0	0	0	0	0.292856	0.0952381	0	0.272727	0	0.763055	0.1	1	0.48132	0.806407	0	0.0989441	0.542538	0.615422	0.290323	0.333333	0.128	0.872	Inactive	Inactive
2987724	N-[2-(5-methoxy-1H-indol-3-yl)ethyl]-2-oxolanecarboxamide	0.077381	0.285714	0.237485	0.43302	0.168141	0.523557	0.286495	0.355591	0.346728	0.252315	0.214956	0	0	0.0742415	0	0.29366	0.0952381	0	0.272727	0	0.758611	0.1	1	0.48132	0.601008	0	0.192143	0.479231	0.72897	0.322581	0.333333	0.096	0.904	Inactive	Inactive
2987849	N-[2-(5-methoxy-1H-indol-3-yl)ethyl]cyclohexanecarboxamide	0.0722222	0.285714	0.208817	0.145758	0.167271	0.387846	0.300537	0.306409	0.33	0.21052	0.21493	0	0	0.0742415	0	0.344104	0.047619	0	0.0909091	0	0.797937	0	0	0.415191	0.601008	0	0.0931985	0.485314	0.703152	0.322581	0.166667	0.064	0.936	Inactive	Inactive
2989189	1-cyclohexyl-4-[2,3-dihydroindol-1-yl(oxo)methyl]-2-pyrrolidinone	0.0541667	0.428571	0.0849996	0.279652	0.142042	0.383009	0.36276	0.234707	0.341467	0.273124	0.891475	0	0	0	0	0.40121	0.0952381	0	0.272727	0	0	0	0	0.438285	0.852389	0	0	0.616293	0.619824	0.290323	0.333333	0.128	0.872	Inactive	Inactive
2991419	N-cyclopropyl-2-(1H-indol-3-yl)-2-oxoacetamide	0.0902778	0.285714	0.249106	0.890354	0.171671	0.555562	0.469666	0.0756181	0.455714	0.286714	0.872096	0	0	0	0	0.36431	0	0	0.181818	0	0.696096	0.1	1	0.591027	0.817966	0	0	0.545414	0.708606	0.451613	0.166667	0.064	0.936	Inactive	Inactive
2992241	N-[2-(5-methyl-1H-indol-3-yl)ethyl]cyclohexanecarboxamide	0.0722222	0.285714	0.196833	0.145758	0.162885	0.383214	0.341887	0.26955	0.346728	0.220833	0.204782	0	0	0	0	0.3433	0.047619	0	0.0909091	0	0.802381	0	0	0.415191	0.81729	0	0	0.549235	0.594894	0.290323	0.166667	0	1	Inactive	Inactive
2997481	6-(2-furanyl)-3-methyl-4-oxo-1,5,6,7-tetrahydroindole-2-carboxylic acid ethyl ester	0.077381	0.285714	0.0409143	0.393499	0.176945	0.700792	0.28099	0.363161	0.36	0.365233	0.892433	0	0	0.282849	0.159788	0.432371	0.047619	0	0.136364	0	0	0	1	0.753136	0.645297	0	0.18567	0.456326	0.743763	0.322581	0.333333	0.944	0.056	Active	Active
2997857	2,5-dimethyl-3-furancarboxylic acid [2-(2-methyl-2,3-dihydroindol-1-yl)-2-oxoethyl] ester	0.077381	0.285714	0.1885	0.23622	0.186629	0.663969	0.366156	0.375829	0.398095	0.315185	0.891955	0	0	0.154299	0.142945	0.398416	0.047619	0	0.227273	0	0	0.2	1	0.720012	0.650459	0	0.276928	0.374243	0.659643	0.290323	0.333333	0.864	0.136	Active	Active
2998014	2-acetamido-3-(1H-indol-3-yl)propanoic acid [2-(1,3-benzodioxol-5-ylamino)-2-oxoethyl] ester	0.12037	0.285714	0.260541	0.342724	0.166094	0.704288	0.303554	0.318193	0.292888	0.235641	0.893017	0	0	0.333333	0.469366	0.3129	0.047619	0	0.0909091	0	0.66793	0.1	1	0.688097	0.667735	0	0.0979371	0.501115	0.70834	0.354839	0.333333	0.96	0.04	Active	Active
2998301	11b-methyl-3-oxo-2,5,6,11-tetrahydro-1H-indolizino[8,7-b]indole-5-carboxylic acid	0.203125	0.142857	0.141201	0.202876	0.0658097	0.685381	0.199639	0.337903	0.486316	0.466764	0.892749	0	0	0	0	0.673006	0	0	0.318182	0	0	0.2	1	0.681417	0.626556	0	0.0979371	0.436958	0.664897	0.290323	0.5	0.032	0.968	Inactive	Inactive
2998769	2-[2,3-dihydroindol-1-yl(oxo)methyl]-1-cyclohexanecarboxylic acid [2-(2-furanylmethylamino)-2-oxoethyl] ester	0.0541667	0.428571	0.506754	0.43302	0.150728	0.557307	0.340547	0.216141	0.34781	0.256045	0.89246	0	0	0.243816	0.142945	0.390238	0.142857	0	0.0909091	0	0.68162	0.1	1	0.639039	0.647677	0	0.0933725	0.476825	0.643246	0.290323	0.333333	0.984	0.016	Active	Active
2998795	N-[3-cyano-4,5-bis(2-furanyl)-2-furanyl]-2-(1,3-dioxo-2-isoindolyl)-4-methylpentanamide	0.0451389	0.571429	0.00307947	0.688702	0.173875	0.828005	0.762657	0.295905	0.305616	0.330331	0.892652	0	0.394246	0.690651	0.339207	0.455123	0	0	0.0909091	0	0.679262	0.2	1	0.51399	0.652888	0.154111	0.379873	0.744139	0.781757	0.645161	0.666667	0.992	0.008	Active	Active
2999581	7-(4-methoxyphenyl)-5-phenyl-4,7-dihydro-[1,2,4]triazolo[1,5-a]pyrimidine	0.0515873	0.428571	0.161158	0.214066	0.12459	0.592687	0.263089	0.358561	0.272381	0.223672	0.174278	0.419567	0.424572	0.362939	0	0.390435	0	0.25	0	0.487344	0.860085	0	0	0.42417	0.600975	0	0.2937	0.513941	0.674399	0.451613	0.333333	0.992	0.008	Active	Active
2999584	2-(2-furanyl)-N-(2-oxolanylmethyl)-4-quinolinecarboxamide	0.0541667	0.428571	0.410036	0.573309	0.126307	0.660708	0.511398	0.227489	0.259923	0.303518	0.250449	0.110573	0	0.205699	0.169603	0.353324	0.0952381	0	0.181818	0	0.767908	0.1	1	0.488913	0.655094	0	0.0922975	0.651465	0.724456	0.580645	0.5	0.992	0.008	Active	Active
3000025	3-[7-(4-methoxyphenyl)-5-phenyl-4,7-dihydro-[1,2,4]triazolo[1,5-a]pyrimidin-2-yl]-1-propanol	0.0515873	0.428571	0.101146	0.145758	0.144224	0.533768	0.322753	0.303386	0.216167	0.231449	0.233783	0.419567	0.424572	0.0742415	0.0724603	0.410803	0.047619	0.25	0.0909091	0.49266	0.874071	0	0	0.424855	0.600975	0	0.191136	0.57618	0.671744	0.451613	0.333333	0.96	0.04	Active	Active
3000099	N-[2-(4-methoxyphenyl)-2-(1-pyrrolidinyl)ethyl]-2-(3,4,5-trimethoxyphenyl)acetamide	0	0.428571	0.0298419	0.31149	0.273229	0.406348	0.436941	0.545209	0.325714	0.2383	0.20765	0	0	0.0742415	0.32642	0.287052	0.142857	0	0.181818	0	0.801582	0.2	0	0.418486	0.600975	0	0.0931985	0.372452	0.659735	0.290323	0.166667	0.2	0.8	Inactive	Inactive
3000112	5-(1H-indol-3-ylmethyl)-3-(2-phenoxyethyl)imidazolidine-2,4-dione	0.0541667	0.428571	0.293946	0.23622	0.144162	0.642277	0.166025	0.241181	0.301714	0.120257	0.887908	0	0	0.139265	0	0.372899	0.0952381	0	0.0909091	0	0.713895	0.1	1	0.676326	0.608865	0	0.298232	0.457989	0.684631	0.290323	0.333333	0.152	0.848	Inactive	Inactive
3083908	18-methoxy-11-methyl-3,5-dioxa-11-azapentacyclo[10.7.1.02,6.08,20.014,19]eicosa-1(20),2(6),7,14(19),15,17-hexaen-17-ol	0.270833	0.142857	0.145309	0.214066	0.0355335	0.541143	0.431188	0.716879	0.302591	0.43285	0.21634	0	0	0.333333	0.489631	0.450881	0.047619	0	0.181818	0	0	0.1	0	0.590083	0.587872	0	0	0.419596	0.710167	0.516129	0.333333	0.032	0.968	Inactive	Inactive
3104867	9-methoxy-1',3',3'-trimethylspiro[benzo[f][1,4]benzoxazine-3,2'-indole]	0.147727	0.142857	0.273159	0.0376673	0.0696335	0.521581	0.166528	0.610745	0.581108	0.386169	0.163954	0.059599	0	0.187516	0	0.85257	0	0	0	0	0	0.2	1	0.430746	0.601007	0	0.278588	0.408089	0.611527	0.451613	0.333333	0.864	0.136	Active	Active
3105392	4-(4-methyl-3-nitrophenyl)-4-azatricyclo[5.2.2.02,6]undec-8-ene-3,5-dione	0.254902	0.285714	0.255774	0.0663795	0.13008	0.689647	0.510906	0.301946	0.377143	0.298271	0.897782	0.162199	0	0.0390327	0	0.423465	0	0	0	0	0	0	0	0.452776	0.959318	0	0	0.476052	0.528851	0.451613	0.166667	0.856	0.144	Active	Active
3107510	5-(2-furanyl)-2,2-dimethyl-1,3,5,6-tetrahydrobenzo[a]phenanthridin-4-one	0.141304	0.285714	5.0452e-05	0.31149	0.0511263	0.632312	0.719733	0.408909	0.270559	0.416794	0.238084	0.118644	0	0.243816	0.159788	0.472753	0	0	0	0	0.920503	0	1	0.257164	0.648711	0	0.19131	0.809294	0.64493	0.483871	0.333333	0.896	0.104	Active	Active
3111843	3-(1H-indol-3-yl)-2-[(2-methyl-1-oxopropyl)amino]propanoic acid methyl ester	0.12037	0.142857	0.0890907	0.145758	0.284313	0.549688	0.190582	0.419347	0.465143	0.237342	0.892276	0	0	0	0	0.312966	0	0	0.0909091	0	0.706011	0	1	0.686259	0.646911	0	0.0979371	0.666798	0.678973	0.290323	0.166667	0.056	0.944	Inactive	Inactive
3115191	1-(3,9,9-trimethyl-1,2,3,4,4a,9a-hexahydroacridin-10-yl)ethanone	0.154762	0.142857	0.101042	0	0.109352	0.312144	0.430238	0.44184	0.476975	0.509087	0.147576	0	0	0	0	0.631105	0	0	0.136364	0	0	0	0	0.417504	0.900137	0	0	0.507611	0.525472	0.290323	0.166667	0.04	0.96	Inactive	Inactive
3116420	2-(1,3-benzodioxol-5-yl)-N-(pyridin-4-ylmethyl)ethanamine	0.0722222	0.285714	0.214002	0.214066	0.146926	0.475925	0.341506	0.384392	0.146667	0.183891	0.18725	0.110573	0	0.333333	0.32642	0.255903	0.0952381	0	0.0909091	0	0.879834	0	0	0.43868	0.66922	0	0	0.468359	0.685887	0.258065	0.333333	0.696	0.304	Active	Active
3123211	1-[1-adamantyl(oxo)methyl]-2-pyrrolidinecarboxylic acid	0.433333	0.285714	0.201646	0.214066	0.144617	0.410906	0.56559	0.327043	0.272381	0.324878	0.892545	0	0	0	0	0.554848	0.047619	0	0.181818	0	0	0.2	1	0.680505	0.626544	0	0.0979371	0.731523	0	0.0967742	0.166667	0.048	0.952	Inactive	Inactive
3124086	1,2,3,4-tetrahydrocyclopenta[b]quinolin-9-one	0.166667	0.142857	0.0753825	0.214066	0.0788802	0.561243	0.329327	0.200819	0.336149	0.512544	0.149673	0.136804	0	0	0.159788	0.370244	0	0.25	0.0909091	0	0.861832	0	0	0.335051	0.821876	0	0	0.630858	0	0.225806	0.166667	0.136	0.864	Inactive	Inactive
3125349	1-(1-piperidinyl)-3-(4-propoxyphenyl)-3-hexanol	0	0.285714	0.154247	0	0.339074	0.147957	0.375753	0.241591	0.395392	0.16667	0.169726	0	0	0.0742415	0	0.590095	0.190476	0	0.363636	0	0	0	0	0.380723	0.606014	0	0.0931985	0.590331	0.600487	0.225806	0.166667	0.896	0.104	Active	Active
3127896	5,12-bis(4-hydroxyphenyl)-5,12-diazapentacyclo[7.5.2.02,8.03,7.010,14]hexadec-15-ene-4,6,11,13-tetrone	0.232143	0.428571	0.0459513	0.130185	0.0557879	0.728025	0.445899	0.161071	0.273733	0.36646	0.896676	0.124848	0	0	0	0.508586	0	0	0	0	0	0	0	0.589657	0.582263	0	0.186397	0.568636	0.561067	0.387097	0.333333	0.816	0.184	Active	Active
3128902	1-(6,7-dimethoxy-1-methyl-3,4-dihydro-1H-isoquinolin-2-yl)ethanone	0.108333	0.142857	0.00680206	0	0.20261	0.413552	0.138902	0.642213	0.481905	0.519167	0.193752	0	0	0	0.32642	0.326226	0.047619	0	0.227273	0	0	0.1	0	0.407032	0.606863	0	0	0.273304	0.72767	0.258065	0.166667	0.016	0.984	Inactive	Inactive
3130773	4-[(3-ethoxy-4-hydroxyphenyl)-(5-methyl-3-oxo-2-phenyl-1H-pyrazol-4-yl)methyl]-5-methyl-2-phenyl-1H-pyrazol-3-one	0	0.714286	0	0.19161	0.195207	0.605158	0.388055	0.289722	0.322809	0.318686	0.892405	0.0363196	0	0	0.16321	0.509615	0.047619	0.5	0.409091	0	0.819147	0.1	1	0.590082	0.587852	0	0	0.618616	0.720421	0.387097	0.333333	0.928	0.072	Active	Active
3137924	2-(1,3-dioxo-3a,4,5,6,7,7a-hexahydroisoindol-2-yl)butanoic acid	0.12037	0.142857	0.130804	0.0663795	0.219093	0.516513	0.403853	0.223651	0.44967	0.377292	0.897335	0	0	0	0	0.453215	0	0	0.0909091	0	0	0.2	1	0.68164	0.626558	0	0.0979371	0.560698	0	0.16129	0.166667	0.064	0.936	Inactive	Inactive
3141412	7-hydroxy-9-(4-hydroxyphenyl)-1,3-dimethyl-7,8-dihydro-6H-purino[7,8-a]pyrimidine-2,4-dione	0.114035	0.285714	0.3057	0.0985916	0.100936	0.701211	0.286598	0.592207	0.407841	0.463523	0.88841	0.110573	0.213064	0	0.158269	0.401106	0.0952381	0	0	0.423643	0	0.5	1	0.694584	0.582263	0	0.0931985	0.689391	0.816041	0.612903	0.5	0.856	0.144	Active	Active
3141746	2-(1,3-benzodioxol-5-yl)-N-[(2,3-dimethoxyphenyl)methyl]-N-[(2-ethoxyphenyl)methyl]ethanamine	0.0515873	0.428571	0.261445	0.214066	0.183148	0.441796	0.319151	0.533346	0.282857	0.278919	0.19502	0	0	0.407575	0.652841	0.326161	0.190476	0	0.227273	0	0	0.1	0	0.43868	0.606098	0	0.0931985	0.436541	0.662631	0.258065	0.166667	0.08	0.92	Inactive	Inactive
3142819	N-(3-methoxyphenyl)-2,3-dihydro-1,4-benzodioxin-6-carboxamide	0.0677083	0.285714	0.113988	0	0.157267	0.560278	0.237372	0.373296	0.249401	0.395885	0.19947	0	0	0.204288	0.32642	0.24283	0.0952381	0	0	0	0.727032	0.1	0	0.498173	0.601083	0	0.307391	0.473299	0.772694	0.580645	0.166667	0.024	0.976	Inactive	Inactive
3144748	N-[1-[[1-[(1-amino-1-oxopropan-2-yl)amino]-3-methyl-1-oxobutan-2-yl]amino]-3-(1H-indol-3-yl)-1-oxopropan-2-yl]carbamic acid tert-butyl ester	0.12037	0.142857	0.179891	0.145758	0.426946	0.570103	0.527804	0.327202	0.414857	0.249597	0.894852	0	0	0	0	0.313336	0	0	0.681818	0	0.643886	0	1	0.891471	0.68457	0	0.384603	0.682482	0.689934	0.290323	0.166667	0.024	0.976	Inactive	Inactive
3145831	2-[(4,5-dimethoxy-9,14,15-trioxo-8,16-diazahexacyclo[10.7.1.113,19.02,7.08,20.016,19]heneicosa-2,4,6-trien-11-yl)oxy]acetic acid	0.361111	0.142857	0.122317	0.0663795	0.0425481	0.641869	0.372964	0.493241	0.361162	0.39877	0.905984	0	0	0.0650234	0.32642	0.680114	0.0952381	0	0.0909091	0	0	0.5	1	0.688677	0.606866	0	0.107096	0.420279	0.792126	0.354839	0.666667	0.072	0.928	Inactive	Inactive
3146675	1-[7-(4-methoxyphenyl)-5-methyl-4,7-dihydro-[1,2,4]triazolo[1,5-a]pyrimidin-6-yl]ethanone	0.0722222	0.285714	0.466671	0.214066	0.162792	0.648108	0.320301	0.52936	0.314286	0.418239	0.239826	0.357143	0.424572	0.362939	0.159788	0.411329	0	0.25	0.136364	0.447112	0.802347	0	0	0.423596	0.600975	0	0.2937	0.477402	0.754139	0.322581	0.333333	0.92	0.08	Active	Active
3147393	3-[(2,5-dimethylanilino)-oxomethyl]-7-oxabicyclo[2.2.1]hept-5-ene-2-carboxylic acid	0.166667	0.285714	0.208203	0.300946	0.201266	0.667831	0.539866	0.314263	0.343866	0.495383	0.893059	0.124848	0	0	0	0.346349	0	0	0	0	0.732723	0	0	0.639267	0.624694	0	0.0959281	0.532299	0.637793	0.290323	0.333333	0.976	0.024	Active	Active
3147394	3-[(3-methylanilino)-oxomethyl]-7-oxabicyclo[2.2.1]hept-5-ene-2-carboxylic acid	0.166667	0.285714	0.300066	0.300946	0.19804	0.69446	0.657657	0.213935	0.235714	0.433859	0.893059	0.124848	0	0	0	0.40452	0	0	0	0	0.715145	0	0	0.639267	0.624694	0	0.0959281	0.581591	0.660049	0.290323	0.333333	0.984	0.016	Active	Active
3147396	3-[(2,4-dimethylanilino)-oxomethyl]-7-oxabicyclo[2.2.1]hept-5-ene-2-carboxylic acid	0.166667	0.285714	0.255629	0.300946	0.20337	0.672033	0.532858	0.314263	0.343866	0.495383	0.893059	0.124848	0	0	0	0.34172	0	0	0	0	0.729219	0	0	0.639267	0.624694	0	0.0959281	0.556022	0.641144	0.290323	0.333333	1	0	Active	Active
3148448	1-[1-(4-acetamidophenyl)-2,5-dioxo-3-pyrrolidinyl]-3-piperidinecarboxylic acid ethyl ester	0	0.428571	0.137383	0.0985916	0.234597	0.555045	0.431039	0.27157	0.350204	0.302002	0.894221	0	0	0	0	0.430082	0.142857	0	0.227273	0	0.682621	0.2	1	0.639112	0.649817	0	0	0.625205	0.804689	0.451613	0.333333	1	0	Active	Active
3150246	3-[(1-tert-butyl-5-tetrazolyl)-[2-furanylmethyl(2-oxolanylmethyl)amino]methyl]-6,8-dimethyl-1H-quinolin-2-one	0.0433333	0.571429	0.096879	0.727252	0.179875	0.600566	0.658873	0.425405	0.271671	0.316819	0.274967	0.390107	0	0.243816	0.0724603	0.492009	0.142857	0	0.590909	0.469164	0.81008	0.4	1	0.492714	0.646893	0	0.19131	0.876647	0.656679	0.354839	0.666667	0.992	0.008	Active	Active
3151045	1-(2-furanylmethyl)-3-(phenylmethyl)pyrrolidine-2,5-dione	0	0.428571	0.0641174	0.393499	0.206715	0.675321	0.338309	0.186751	0.213714	0.25333	0.887705	0	0	0.243816	0	0.372048	0.047619	0	0	0	0	0.1	1	0.440902	0.647712	0	0.0933725	0.598219	0.649361	0.193548	0.333333	1	0	Active	Active
3154084	1-(2-furanylmethyl)-3-[2-furanyl(oxo)methyl]-4-hydroxy-2-(3-prop-2-enoxyphenyl)-2H-pyrrol-5-one	0	0.571429	0.415706	0.620441	0.204013	0.777139	0.495561	0.22789	0.237764	0.316647	0.891461	0.0624239	0	0.549748	0.169603	0.524928	0.0952381	0.25	0	0	0	0.4	1	0.590239	0.590174	0	0.293667	0.662545	0.710662	0.419355	0.5	0.992	0.008	Active	Active
3155215	12-(4-hydroxyphenyl)-8,9,10,12-tetrahydro-7H-benzo[a]acridin-11-one	0.135417	0.285714	0.181883	0	0.0500647	0.591915	0.378486	0.226991	0.257143	0.423084	0.625909	0.136804	0	0	0.159788	0.478113	0	0.25	0.0909091	0	0.911743	0	0	0.589657	0.58226	0	0.0931985	0.620867	0.652415	0.741935	0.166667	0.84	0.16	Active	Active
3157212	2-[[[5-(2,3-dihydro-1,4-benzodioxin-6-yl)-2-methyl-3-furanyl]-oxomethyl]amino]-3-phenylpropanoic acid	0.0515873	0.428571	0.037498	0.145758	0.168625	0.659903	0.278184	0.261056	0.303354	0.382004	0.893291	0	0	0.284346	0.32642	0.336938	0.0952381	0	0.0909091	0	0.667623	0.1	1	0.680842	0.617305	0	0.498875	0.469488	0.692827	0.516129	0.333333	0.816	0.184	Active	Active
3158480	6,7-dimethoxy-4-(3-methoxyphenyl)-3,4-dihydro-1H-quinolin-2-one	0.0677083	0.285714	0.12449	0	0.160815	0.514183	0.307173	0.618873	0.285551	0.422551	0.198394	0	0	0.0742415	0.32642	0.340544	0	0	0	0	0.748677	0.1	0	0.4205	0.60099	0	0.0931985	0.409979	0.689988	0.354839	0.166667	0.056	0.944	Inactive	Inactive
3158895	2-amino-4-(6-methoxy-1,3-benzodioxol-5-yl)-7,7-dimethyl-5-oxo-6,8-dihydro-4H-1-benzopyran-3-carbonitrile	0.114035	0.285714	0.0973129	0.214066	0.119682	0.663391	0.718393	0.654515	0.336149	0.47493	0.723344	0.0345406	0.394246	0.761984	0.486208	0.43088	0	0.25	0.0909091	0	0	0	0	0.438686	0.601658	0	0.375273	0.723115	0.902022	0.322581	0.333333	0.848	0.152	Active	Active
3161674	2-[1-[(2,3-dimethoxyphenyl)methyl]-3-oxo-2-piperazinyl]acetic acid	0	0.285714	0.00231753	0	0.267918	0.524636	0.333878	0.481943	0.395392	0.406757	0.893069	0	0	0	0.32642	0.292136	0.142857	0	0	0	0.696164	0.2	1	0.626975	0.606865	0	0.0979371	0.500302	0.736047	0.258065	0.166667	0.784	0.216	Active	Active
3161834	1-ethyl-1-methyl-2,3,4,9-tetrahydropyrido[3,4-b]indole-3-carboxylic acid	0.166667	0.142857	0.0296406	0.0985916	0.109689	0.54451	0.206395	0.352045	0.471429	0.532085	0.592446	0	0	0	0	0.576028	0	0	0.318182	0	0.840522	0	1	0.666905	0.626001	0	0.0979371	0.565025	0.646203	0.290323	0.333333	0.768	0.232	Active	Active
3163606	N-[2-(1H-indol-3-yl)ethyl]-1-(4-methoxyphenyl)-5-oxo-3-pyrrolidinecarboxamide	0.0541667	0.428571	0.0656731	0.279652	0.15369	0.579669	0.169257	0.338916	0.372757	0.261485	0.891691	0	0	0.0742415	0	0.310867	0.0952381	0	0.0909091	0	0.7688	0	0	0.426851	0.600978	0	0.0931985	0.475534	0.660196	0.322581	0.333333	0.064	0.936	Inactive	Inactive
3168139	2-amino-4-(7-methyl-2-oxo-1H-quinolin-3-yl)-4H-pyrano[3,2-h]quinoline-3-carbonitrile	0.135417	0.285714	0.198843	0	0.0679785	0.725602	0.437158	0.355304	0.33481	0.449036	0.723345	0.172997	0.394246	0.310527	0.16321	0.451339	0	0	0	0	0.756545	0.1	1	0.490106	0.694286	0	0.278145	0.594438	0.692538	0.516129	0.5	0.984	0.016	Active	Active
3168140	2-amino-4-(6-methyl-2-oxo-1H-quinolin-3-yl)-4H-pyrano[3,2-h]quinoline-3-carbonitrile	0.135417	0.285714	0.148936	0	0.0683493	0.724114	0.43069	0.355304	0.33481	0.449036	0.723345	0.172997	0.394246	0.310527	0.16321	0.451344	0	0	0	0	0.753042	0.1	1	0.490106	0.694286	0	0.278145	0.618161	0.713433	0.516129	0.5	0.976	0.024	Active	Active
3168161	6-amino-5-cyano-2-methyl-4-[6-methyl-2-(1-piperidinyl)-3-quinolinyl]-4H-pyran-3-carboxylic acid ethyl ester	0.0492424	0.428571	0.0822314	0	0.149062	0.536104	0.516106	0.44913	0.324343	0.367595	0.723347	0.145114	0.394246	0.387371	0	0.492367	0.142857	0.25	0.454545	0	0	0	0	0.710571	0.654843	0.359592	0.376381	0.693412	0.663763	0.354839	0.5	0.96	0.04	Active	Active
3175176	3-[2,3-dihydroindol-1-yl-[1-(phenylmethyl)-5-tetrazolyl]methyl]-6-methyl-1H-quinolin-2-one	0.0722222	0.571429	0.226646	0.342724	0.106277	0.622417	0.440413	0.304293	0.242449	0.279645	0.274899	0.390107	0	0	0.0724603	0.474355	0.0952381	0	0.0909091	0.467463	0.793971	0.2	0	0.493907	0.824178	0	0.0979371	0.560179	0.656103	0.354839	0.5	1	0	Active	Active
3176751	3-[2,3-dihydroindol-1-yl-[1-(phenylmethyl)-5-tetrazolyl]methyl]-6,7-dimethyl-1H-quinolin-2-one	0.0722222	0.571429	0.11184	0.342724	0.109009	0.614983	0.383622	0.367803	0.279606	0.301625	0.274907	0.390107	0	0	0.0724603	0.474387	0.0952381	0	0.0909091	0.468528	0.804482	0.2	0	0.493907	0.824178	0	0.0979371	0.430697	0.65363	0.354839	0.5	0.976	0.024	Active	Active
3179255	N-[2-(tert-butylamino)-2-oxo-1-pyridin-4-ylethyl]-N-(2-furanylmethyl)-5-phenyl-1H-pyrrole-2-carboxamide	0	0.571429	0.431178	0.490578	0.266379	0.630639	0.763145	0.295655	0.246593	0.212347	0.891854	0.110573	0	0.282849	0	0.436117	0.047619	0	0.409091	0	0.777672	0.2	1	0.538308	0.647689	0	0.283607	0.815984	0.681589	0.451613	0.5	0.992	0.008	Active	Active
3180271	N-cyclopentyl-2-[2-hydroxyethyl-[2-[5-(5-methyl-2-furanyl)-2-tetrazolyl]-1-oxoethyl]amino]-2-(4-hydroxy-3-methoxyphenyl)acetamide	0	0.571429	0.469254	0.652079	0.25975	0.669573	0.570848	0.261529	0.314286	0.298739	0.891763	0.328491	0.0209953	0.106964	0.332814	0.411233	0.142857	0	0.181818	0.288372	0.781113	0.7	1	0.590082	0.587851	0	0.297399	0.574095	0.830905	0.322581	0.333333	0.992	0.008	Active	Active
3180466	N-[2-(cyclopentylamino)-2-oxo-1-pyridin-4-ylethyl]-N-(2-furanylmethyl)-5-phenyl-1H-pyrrole-2-carboxamide	0	0.714286	0.360136	0.727252	0.213918	0.623793	0.616322	0.156008	0.209919	0.18776	0.891855	0.110573	0	0.282849	0	0.433518	0.047619	0	0.181818	0	0.818786	0.2	1	0.538308	0.647689	0	0.283607	0.719098	0.68024	0.451613	0.5	0.992	0.008	Active	Active
3191548	2-(N-[2-(1-benzotriazolyl)-1-oxoethyl]-3,4-dimethoxyanilino)-2-(3-ethoxy-4-hydroxyphenyl)-N-(2-oxolanylmethyl)acetamide	0.0416667	0.571429	0.0585631	0.43302	0.221062	0.592464	0.403576	0.358972	0.345231	0.293264	0.891766	0.218725	0	0.0601734	0.489631	0.448974	0.190476	0	0.318182	0.386948	0.767636	0.5	1	0.590082	0.587852	0	0.293451	0.451604	0.770547	0.354839	0.333333	0.992	0.008	Active	Active
3191558	2-(N-[2-(1-benzotriazolyl)-1-oxoethyl]-3,4-dimethoxyanilino)-2-(4-hydroxy-3-methoxyphenyl)-N-(2-oxolanylmethyl)acetamide	0.0416667	0.571429	0.0760921	0.43302	0.21883	0.603701	0.394442	0.412561	0.353571	0.292628	0.891766	0.218725	0	0.0601734	0.489631	0.428701	0.142857	0	0.181818	0.385654	0.764036	0.5	1	0.590082	0.587851	0	0.293451	0.431014	0.772129	0.354839	0.333333	1	0	Active	Active
3204886	N'-(3,4-dimethylphenyl)-N'-[2-oxo-2-(2-oxolanylmethylamino)ethyl]-N-(2-pyridinyl)butanediamide	0	0.428571	0.217457	0.31149	0.291802	0.526758	0.351714	0.247935	0.314286	0.362494	0.892752	0.110573	0	0.0627756	0	0.327761	0.142857	0	0.181818	0	0.687516	0.1	1	0.45841	0.794094	0	0.200396	0.439222	0.665055	0.290323	0.333333	0.944	0.056	Active	Active
3209195	1-[(2,5-dimethoxyphenyl)-[1-(2-methylbutan-2-yl)-5-tetrazolyl]methyl]-4-(phenylmethyl)piperazine	0	0.571429	0.692135	0.214066	0.217746	0.372825	0.478732	0.501237	0.333626	0.306974	0.189648	0.327684	0	0.148483	0.0724603	0.566836	0.238095	0	0.363636	0.512164	0	0.3	0	0.285654	0.600995	0	0.284334	0.491574	0.598754	0.258065	0.333333	0.944	0.056	Active	Active
3225065	2-(2-ethyl-6-methyl-3-oxo-1,4-benzoxazin-4-yl)-N-(2-furanylmethyl)-N-(pyridin-4-ylmethyl)acetamide	0.0515873	0.428571	0.211564	0.31149	0.170446	0.599444	0.371708	0.320685	0.26079	0.381758	0.891561	0.110573	0	0.347872	0	0.407243	0.142857	0	0.0909091	0	0	0.5	1	0.53053	0.629515	0	0.29266	0.519753	0.70227	0.322581	0.5	0.992	0.008	Active	Active
3236458	1-cyclohexyl-4-(2-furanylmethyl)-3-(4-methoxyphenyl)piperazine-2,5-dione	0	0.571429	0.127792	0.31149	0.187449	0.489433	0.450221	0.294897	0.267508	0.365852	0.890829	0	0	0.347872	0	0.45431	0.0952381	0	0.181818	0	0	0.4	1	0.485103	0.600975	0	0.390597	0.498704	0.744695	0.225806	0.333333	0.992	0.008	Active	Active
3236749	2-(2-furanylmethyl)-3-oxo-N-(3-pyridinylmethyl)-1H-isoindole-1-carboxamide	0.0541667	0.428571	0.455393	0.366614	0.134748	0.680544	0.427961	0.268406	0.226286	0.274361	0.891706	0.110573	0	0.243816	0	0.485177	0.0952381	0	0	0	0.748674	0.2	1	0.497473	0.647689	0	0.19131	0.538199	0.727827	0.290323	0.5	1	0	Active	Active
3236965	3-(1H-indol-3-yl)-2-methyl-N-[(5-methyl-2-furanyl)methyl]-1-oxo-3,4-dihydroisoquinoline-4-carboxamide	0.0902778	0.428571	0.565669	0.342724	0.101941	0.662219	0.33107	0.370216	0.314286	0.379577	0.892258	0	0	0.154299	0	0.480535	0.047619	0	0	0	0.776712	0	1	0.494824	0.652423	0	0.186745	0.470304	0.686113	0.290323	0.5	0.944	0.056	Active	Active
3237047	N-butan-2-yl-6,7-dimethoxy-2-methyl-1-oxo-4-isoquinolinecarboxamide	0.108333	0.142857	0.302415	0	0.24698	0.481734	0.42445	0.688053	0.476975	0.516787	0.892287	0	0	0	0.32642	0.362682	0	0	0.227273	0	0.75276	0.1	0	0.50457	0.606881	0	0	0.534429	0.888093	0.516129	0.166667	0.048	0.952	Inactive	Inactive
3237144	4-[3-(2-methyl-2,3-dihydroindol-1-yl)-3-oxopropyl]-4-azatricyclo[5.2.1.02,6]dec-8-ene-3,5-dione	0.22807	0.285714	0.0844165	0.436271	0.0971888	0.596939	0.403767	0.290437	0.336149	0.321608	0.892678	0.124848	0	0	0	0.480713	0.047619	0	0.227273	0	0	0	0	0.441329	0.900148	0	0	0.532184	0.51716	0.290323	0.333333	0.272	0.728	Inactive	Inactive
3237160	3,4-dihydro-1H-isoquinolin-2-yl-[5-(2-furanyl)-3-isoxazolyl]methanone	0.0541667	0.428571	0.0856053	0.490578	0.130258	0.730381	0.366443	0.236976	0.328653	0.293177	0.286204	0.129091	0	0.166667	0.255412	0.294017	0.0952381	0	0.0909091	0	0	0.3	1	0.549697	0.657744	0	0	0.524444	0.633359	0.419355	0.5	0.96	0.04	Active	Active
3237212	N-(2-furanylmethyl)-2-(1-oxo-[1,2,4]triazino[4,5-a]indol-2-yl)acetamide	0.12037	0.285714	0.417328	0.393499	0.101388	0.795997	0.317657	0.245483	0.28782	0.339516	0.891906	0	0.211509	0.601361	0	0.400511	0.0952381	0	0	0.447979	0.694028	0.4	1	0.588511	0.647677	0	0.391451	0.478003	0.721713	0.451613	0.5	0.992	0.008	Active	Active
3237518	2-(diethylamino)-7-methoxy-3-quinolinecarbonitrile	0.108333	0.142857	0.0654596	0	0.214189	0.488297	0.263951	0.576571	0.370159	0.435393	0.213801	0.110573	0.394246	0.342266	0	0.304569	0.0952381	0	0.272727	0	0	0	0	0.219571	0.601085	0.269694	0.285886	0.508911	0.766163	0.451613	0.166667	0.808	0.192	Active	Active
3237751	2-cyclohexyl-9-methyl-N-[(5-methyl-2-furanyl)methyl]-1-oxo-4-pyrido[3,4-b]indolecarboxamide	0.0902778	0.428571	0.634278	0.272492	0.0933022	0.56302	0.470547	0.352007	0.284706	0.327347	0.892279	0	0	0.193332	0	0.526397	0.047619	0	0.181818	0.499345	0.768874	0.2	1	0.547804	0.652424	0	0.27617	0.528287	0.691052	0.548387	0.5	0.872	0.128	Active	Active
3237768	N-(2,3-dihydro-1,4-benzodioxin-6-yl)-2-(5-methyl-2-furanyl)-3-imidazo[1,2-a]pyrimidinamine	0.0902778	0.428571	0.253538	0.300946	0.0853841	0.728015	0.350081	0.27518	0.232425	0.300334	0.208999	0.221146	0	0.240158	0.581832	0.395059	0.0952381	0	0	0	0.879901	0.2	1	0.448298	0.617307	0	0.401872	0.553637	0.797013	0.741935	0.666667	0.96	0.04	Active	Active
3238073	6,7-dimethoxy-N-(2-methoxyethyl)-2-methyl-1-oxo-4-isoquinolinecarboxamide	0.108333	0.142857	0.512108	0	0.241857	0.512227	0.364525	0.848725	0.451429	0.510089	0.892289	0	0	0	0.32642	0.452075	0.0952381	0	0	0	0.708751	0.1	1	0.50457	0.606881	0	0	0.515609	0.92149	0.322581	0.166667	0.136	0.864	Inactive	Inactive
3238086	7-(2-ethoxyphenyl)-5-methyl-2-(3-methylphenyl)-4,7-dihydro-[1,2,4]triazolo[1,5-a]pyrimidine-6-carboxamide	0.0515873	0.428571	0.291381	0.145758	0.146798	0.621881	0.486266	0.393872	0.270559	0.342111	0.238772	0.357143	0.213064	0.0742415	0.0724603	0.480522	0.047619	0.25	0.272727	0.442766	0.817165	0	0	0.480499	0.606159	0.269694	0.191136	0.549402	0.663649	0.548387	0.333333	0.968	0.032	Active	Active
3238167	2-methyl-1-oxo-3-(2,4,5-trimethoxyphenyl)-3,4-dihydroisoquinoline-4-carboxylic acid	0.0677083	0.285714	0.212856	0	0.183933	0.565099	0.337735	0.740748	0.386122	0.506416	0.892963	0	0	0.0742415	0.32642	0.475314	0	0	0	0	0	0.1	0	0.647158	0.601722	0	0.189127	0.440737	0.745574	0.290323	0.166667	0.104	0.896	Inactive	Inactive
3238500	N-[2-(3,4-dimethoxyphenyl)ethyl]-2,3-bis(2-furanyl)-6-quinoxalinecarboxamide	0.0416667	0.571429	0.470722	0.573309	0.131689	0.685848	0.36942	0.410599	0.314286	0.298039	0.268638	0.221146	0	0.411399	0.665627	0.340668	0.047619	0	0.0909091	0	0.7623	0.4	1	0.487112	0.606849	0	0.184595	0.480099	0.732614	0.741935	0.5	0.976	0.024	Active	Active
3238526	6,10-dimethyl-5-[(2-methyl-2,3-dihydroindol-1-yl)-oxomethyl]-1,6,8-triazatricyclo[7.4.0.03,7]trideca-3(7),4,8,10,12-pentaen-2-one	0.147727	0.285714	0.0635833	0.19161	0.079774	0.67198	0.355489	0.483984	0.396385	0.424039	0.89221	0.124848	0	0.104955	0	0.440206	0	0	0.227273	0.449068	0	0.2	1	0.54744	0.87575	0	0.275377	0.543058	0.652562	0.612903	0.666667	0.232	0.768	Inactive	Inactive
3238551	N-[2-(3,4-dimethoxyphenyl)ethyl]-1-[(3,4-dimethoxyphenyl)methyl]-N-methyl-3-piperidinecarboxamide	0	0.428571	0.081527	0	0.233795	0.33876	0.325825	0.611213	0.357082	0.318279	0.200093	0	0	0	0.652841	0.232127	0.190476	0	0.181818	0	0	0.2	0	0.424201	0.606849	0	0	0.437971	0.676186	0.258065	0.166667	0.04	0.96	Inactive	Inactive
3238896	N-butyl-6,7-dimethoxy-3-(4-methoxyphenyl)-2-methyl-1-oxo-3,4-dihydroisoquinoline-4-carboxamide	0.0677083	0.285714	0.260123	0	0.20661	0.43912	0.391254	0.604886	0.368944	0.488843	0.892258	0	0	0.0742415	0.32642	0.52879	0.047619	0	0.0909091	0	0.78363	0.1	0	0.495125	0.600975	0	0.0931985	0.503861	0.729852	0.354839	0.166667	0.096	0.904	Inactive	Inactive
3239691	N-[(5-methyl-2-furanyl)methyl]-2-(1-oxo-2-isoquinolinyl)acetamide	0.0722222	0.285714	0.306318	0.214066	0.16233	0.656916	0.305548	0.28421	0.314286	0.416057	0.89188	0.0624239	0	0.184114	0	0.335248	0.0952381	0	0	0	0.706238	0.1	1	0.505906	0.652423	0	0.292834	0.456424	0.753709	0.225806	0.333333	0.832	0.168	Active	Active
3239711	2,3-bis(2-furanyl)-N-(2-pyridinylmethyl)-6-quinoxalinecarboxamide	0.0416667	0.571429	0.499991	0.573309	0.121144	0.772316	0.393402	0.14974	0.26079	0.27851	0.268482	0.331719	0	0.411399	0.339207	0.391997	0.047619	0	0	0	0.739466	0.3	1	0.487831	0.655211	0	0.184595	0.608208	0.731328	0.741935	0.666667	0.992	0.008	Active	Active
3240069	N-(2,3-dihydro-1,4-benzodioxin-6-yl)-10,11-dimethoxy-8-oxo-5,6,13,13a-tetrahydroisoquinolino[2,1-b]isoquinoline-13-carboxamide	0.154762	0.285714	0.586711	0	0.0535576	0.558167	0.313278	0.487571	0.289143	0.435315	0.892253	0	0	0.130047	0.652841	0.486859	0.142857	0	0.0909091	0	0.788419	0.2	0	0.495774	0.606864	0	0.214193	0.315856	0.651341	0.354839	0.5	0.104	0.896	Inactive	Inactive
3240449	[2,3-bis(2-furanyl)-6-quinoxalinyl]-[4-(2-methoxyphenyl)-1-piperazinyl]methanone	0.0338542	0.714286	0.321671	0.573309	0.109593	0.654747	0.36755	0.367587	0.331626	0.246724	0.268578	0.221146	0	0.48564	0.339207	0.364673	0.190476	0	0	0	0	0.5	1	0.493853	0.604266	0	0.277793	0.513234	0.690737	0.741935	0.666667	0.992	0.008	Active	Active
3240690	N-[2-(3,4-dihydro-2H-quinolin-1-yl)ethyl]-2-(3,5-dioxo-4-azatricyclo[5.2.1.02,6]dec-8-en-4-yl)acetamide	0.216667	0.285714	0.209459	0.356418	0.0958833	0.542358	0.410055	0.289344	0.292888	0.301521	0.892674	0.124848	0	0.0298146	0	0.483159	0.190476	0	0.0909091	0	0.74396	0.1	1	0.458578	0.803934	0	0.106089	0.479668	0.528302	0.225806	0.333333	0.888	0.112	Active	Active
3241039	2-(5-methyl-2-furanyl)-9-(4-methylphenyl)-8-oxo-7H-purine-6-carboxamide	0.0541667	0.428571	0.0683011	0.300946	0.148506	0.766562	0.588063	0.338654	0.337674	0.349185	0.893362	0.221146	0	0.116182	0.400332	0.364135	0	0	0	0	0.675688	0.3	1	0.69515	0.662403	0.215755	0.182797	0.559439	0.746157	0.774194	0.5	0.992	0.008	Active	Active
3241135	2-[[2-(1-adamantyl)-1-oxoethyl]amino]-3-methylbutanoic acid	0.65	0.142857	0.263056	0	0.213102	0.399429	0.62473	0.33618	0.156245	0.241414	0.893124	0	0	0	0	0.328772	0	0	0.0454545	0	0.708495	0	1	0.680645	0.626548	0	0.0979371	0.665625	0	0.0967742	0	0.04	0.96	Inactive	Inactive
3241139	6,7-dimethoxy-3-(4-methoxyphenyl)-2-methyl-1-oxo-N-(2-pyridinylmethyl)-3,4-dihydroisoquinoline-4-carboxamide	0.0492424	0.428571	0.508076	0	0.161614	0.524179	0.284289	0.612704	0.333626	0.471364	0.892258	0.110573	0	0.0742415	0.32642	0.501801	0.047619	0	0	0	0.771499	0.1	0	0.495125	0.600975	0	0.0931985	0.385529	0.722496	0.354839	0.333333	0.24	0.76	Inactive	Inactive
3241160	4-[(2-methyl-1H-indol-5-yl)methylamino]-4-oxobutanoic acid ethyl ester	0.12037	0.142857	0.309362	0.145758	0.246105	0.594728	0.240519	0.306843	0.279606	0.320405	0.892453	0	0	0	0	0.26474	0.0952381	0	0.136364	0	0.723578	0	0	0.629141	0.649476	0	0	0.578073	0.664943	0.290323	0.166667	0.68	0.32	Active	Active
3241196	7-(2,3-dimethoxyphenyl)-5-(3-methoxyphenyl)-4,7-dihydrotetrazolo[1,5-a]pyrimidine	0.0515873	0.428571	0.195635	0.214066	0.134208	0.596532	0.279783	0.609836	0.314286	0.274724	0.193745	0.526911	0.0225505	0.0742415	0.32642	0.373919	0	0.25	0	0.442343	0.841915	0.1	0	0.478373	0.601007	0	0.191136	0.443243	0.759281	0.483871	0.333333	0.944	0.056	Active	Active
3241207	7-(3,5-dimethoxyanilino)-6-(2-furanylmethyl)-7H-pyrrolo[3,4-b]pyridin-5-one	0.0541667	0.428571	0.182206	0.366614	0.135385	0.642589	0.388234	0.478572	0.170612	0.249314	0.236303	0.229217	0	0.392299	0	0.43022	0.047619	0	0	0	0.870136	0.2	1	0.503822	0.601275	0	0.379716	0.43356	0.801951	0.290323	0.5	0.992	0.008	Active	Active
3241318	2-cyclopentyl-9-methyl-1-oxo-N-(2-oxolanylmethyl)-4-pyrido[3,4-b]indolecarboxamide	0.0942029	0.428571	0.648965	0.620441	0.0907206	0.560141	0.581223	0.359811	0.282857	0.321069	0.892279	0	0	0.0390327	0	0.495541	0.0952381	0	0.363636	0.501994	0.786563	0.2	1	0.547804	0.794094	0	0.0894247	0.703491	0.684652	0.548387	0.5	0.224	0.776	Inactive	Inactive
3241563	2-[[(1-ethyl-6-methyl-3,4-dihydro-1H-pyrrolo[1,2-a]pyrazin-2-yl)-oxomethyl]amino]benzoic acid ethyl ester	0.0722222	0.285714	0.153685	0.145758	0.182794	0.51428	0.264374	0.374212	0.469011	0.291244	0.893111	0	0	0	0	0.413764	0.142857	0	0.227273	0.587022	0.746069	0.1	0	0.715368	0.655113	0	0	0.349006	0.624688	0.419355	0.333333	0.752	0.248	Active	Active
3241578	7-methoxy-N-(3-pyridinylmethyl)-4,5-dihydrobenzo[g][1,2]benzoxazole-3-carboxamide	0.114035	0.285714	0.273095	0.145758	0.100727	0.617371	0.28613	0.41502	0.314286	0.335022	0.26955	0.239664	0	0.0742415	0.255412	0.426707	0.047619	0	0	0	0.739345	0.1	1	0.543793	0.60099	0	0.0931985	0.465383	0.733518	0.483871	0.333333	0.904	0.096	Active	Active
3241986	1-(2-furanyl)-3-(4-methoxyphenyl)-2,3-bis(4-morpholinyl)-1-propanone	0	0.571429	0.261009	0.31149	0.245674	0.401923	0.466009	0.41283	0.232425	0.299216	0.229251	0	0	0.240908	0.169603	0.471171	0.380952	0	0	0	0	0.5	1	0.396233	0.600975	0	0.0931985	0.469348	0.685454	0.225806	0.5	0.976	0.024	Active	Active
3242179	6,7-dimethoxy-3-(4-methoxyphenyl)-2-methyl-4-[oxo(1-pyrrolidinyl)methyl]-3,4-dihydroisoquinolin-1-one	0.0515873	0.428571	0.279147	0.31149	0.159469	0.478109	0.392341	0.639469	0.365598	0.468138	0.89203	0	0	0.0742415	0.32642	0.456661	0.0952381	0	0.181818	0	0	0.1	0	0.495125	0.600975	0	0.0931985	0.540987	0.724978	0.354839	0.333333	0.2	0.8	Inactive	Inactive
3242246	3-[4-[[4-hydroxy-3,5-di(propan-2-yl)phenyl]methyl]-1-piperazinyl]propanenitrile	0	0.285714	0.506226	0	0.311208	0.290988	0.434707	0.466916	0.299496	0.338142	0.624981	0	0.394246	0	0	0.393437	0.285714	0	0	0	0	0.1	0	0.589724	0.583165	0.407739	0.0931985	0.513447	0.533756	0.225806	0.166667	0.976	0.024	Active	Active
3242250	1,3,3-trimethyl-2'-spiro[indole-2,6'-piperidine]one	0.077381	0.142857	0.0832903	0.0376673	0.145151	0.382905	0.14138	0.505954	0.707143	0.345493	0.156497	0	0	0	0	0.852398	0	0	0	0	0.84062	0	0	0.411644	0.833669	0	0.0917939	0.446797	0.554566	0.225806	0.333333	0.632	0.368	Active	Active
3243016	N,N-diethyl-6,7-dimethoxy-2-methyl-1-oxo-4-isoquinolinecarboxamide	0.108333	0.142857	0.12698	0	0.252028	0.453164	0.280272	0.769304	0.521345	0.461909	0.892088	0	0	0	0.32642	0.387384	0.0952381	0	0.272727	0	0	0.1	0	0.50457	0.606881	0	0	0.458528	0.881117	0.516129	0.166667	0.032	0.968	Inactive	Inactive
3243044	N-[2-(4-methylphenyl)ethyl]-2-(1-pyrrolyl)acetamide	0	0.285714	0.00428368	0.31149	0.2685	0.534325	0.441265	0.291389	0.188571	0.188081	0.159035	0	0	0.0298146	0	0.0346981	0.0952381	0	0.0909091	0.481942	0.752733	0.1	1	0.457919	0.82724	0	0.106089	0.497733	0.595892	0.193548	0.166667	0.824	0.176	Active	Active
3243059	4-[1,4-dioxa-8-azaspiro[4.5]decan-8-yl(oxo)methyl]-6,7-dimethoxy-3-(4-methoxyphenyl)-2-methyl-3,4-dihydroisoquinolin-1-one	0.0416667	0.428571	0.375113	0.238968	0.136058	0.463813	0.228569	0.600207	0.373947	0.476244	0.892029	0	0	0.0742415	0.32642	0.452068	0.190476	0	0	0	0	0.1	0	0.495125	0.600975	0	0.0931985	0.387368	0.736062	0.354839	0.5	0.12	0.88	Inactive	Inactive
3243157	13-[(4-ethyl-1-piperazinyl)-oxomethyl]-10,11-dimethoxy-5,6,13,13a-tetrahydroisoquinolino[2,1-b]isoquinolin-8-one	0.135417	0.285714	0.513097	0	0.0709187	0.40931	0.354361	0.567169	0.342222	0.440348	0.892023	0	0	0	0.32642	0.490769	0.285714	0	0.227273	0	0	0.2	0	0.495774	0.606864	0	0	0.306381	0.617898	0.354839	0.5	0.112	0.888	Inactive	Inactive
3243290	5-(3,4-dihydro-2H-quinolin-1-ylmethyl)-8-quinolinol	0.108333	0.285714	0.0514402	0	0.0914645	0.493165	0.302246	0.291432	0.328653	0.266329	0.195843	0.110573	0	0.0303588	0	0.350198	0.0952381	0	0.0909091	0	0	0.1	1	0.589913	0.585708	0	0.182623	0.480653	0.592399	0.354839	0.333333	0.904	0.096	Active	Active
3243348	2-(1,4-dioxa-8-azaspiro[4.5]decan-8-yl)-1-(1H-indol-6-yl)ethanone	0.0570175	0.285714	0.0610748	0.425682	0.138519	0.528206	0.240241	0.334035	0.314286	0.420052	0.207354	0	0	0	0.159788	0.449924	0.238095	0	0	0	0	0.1	1	0.294771	0.816884	0	0	0.427629	0.699677	0.354839	0.5	0.768	0.232	Active	Active
3243754	2-cyclopentyl-9-methyl-N-[(5-methyl-2-furanyl)methyl]-1-oxo-4-pyrido[3,4-b]indolecarboxamide	0.0942029	0.428571	0.677779	0.540104	0.0931605	0.647654	0.498956	0.368911	0.294171	0.329438	0.892279	0	0	0.193332	0	0.495541	0.047619	0	0.181818	0.497323	0.765696	0.2	1	0.547804	0.652424	0	0.27617	0.604103	0.693994	0.548387	0.5	0.92	0.08	Active	Active
3243762	N-(4-ethoxyphenyl)-2-[4-[2-(4-ethoxyphenyl)-2-oxoethyl]-1-piperazinyl]acetamide	0	0.428571	0.0534781	0	0.234425	0.409185	0.404027	0.31656	0.232425	0.300826	0.892439	0	0	0.148483	0.159788	0.214785	0.380952	0	0.272727	0	0.75237	0.3	1	0.454279	0.605592	0	0.186397	0.380871	0.74803	0.322581	0.166667	0.96	0.04	Active	Active
3243781	1-ethyl-N-(2-methoxyphenyl)-6-methyl-3,4-dihydro-1H-pyrrolo[1,2-a]pyrazine-2-carboxamide	0.0722222	0.285714	0.193348	0.145758	0.172174	0.490386	0.198963	0.418531	0.457959	0.36314	0.180036	0	0	0.0742415	0	0.394976	0.0952381	0	0.0909091	0.596917	0.768575	0.1	1	0.67075	0.604275	0	0.0931985	0.334047	0.616407	0.354839	0.333333	0.816	0.184	Active	Active
3243905	5-[[4-[2-furanyl(oxo)methyl]-1-piperazinyl]-oxomethyl]-6-methyl-1,6,8-triazatricyclo[7.4.0.03,7]trideca-3(7),4,8,10,12-pentaen-2-one	0.0902778	0.428571	0.340789	0.393499	0.101144	0.703859	0.287738	0.444824	0.414857	0.37336	0.892587	0.187272	0	0.271621	0.169603	0.420552	0.190476	0	0	0.429372	0	0.5	1	0.584091	0.660394	0	0.275377	0.465693	0.830156	0.419355	0.833333	0.992	0.008	Active	Active
3244239	6,7-dimethoxy-N-[(5-methyl-2-furanyl)methyl]-2-(2-methylpropyl)-1-oxo-4-isoquinolinecarboxamide	0.0722222	0.285714	0.530316	0.214066	0.200577	0.573986	0.500793	0.570745	0.36	0.450936	0.89228	0	0	0.154299	0.32642	0.36341	0.0952381	0	0.0454545	0	0.737909	0.1	1	0.505218	0.606881	0	0.186745	0.658046	0.757555	0.322581	0.333333	0.768	0.232	Active	Active
3244598	2-[(1'-acetyl-4-oxo-6-spiro[3,4-dihydro-2H-1-benzopyran-2,4'-piperidine]yl)oxy]-N-(2-furanylmethyl)acetamide	0.0541667	0.285714	0.370905	0.31149	0.146899	0.59513	0.293616	0.255607	0.324985	0.498613	0.892751	0	0	0.392299	0.302733	0.481115	0.190476	0	0	0	0.694862	0.1	1	0.504577	0.618115	0	0.370561	0.416186	0.79923	0.322581	0.5	0.96	0.04	Active	Active
3245142	1,3-dimethyl-5-(4-methylphenyl)-6-(1,2,4-triazol-4-yl)pyrrolo[3,4-d]pyrimidine-2,4-dione	0.0541667	0.428571	0.314494	0.393499	0.142735	0.752981	0.331556	0.742093	0.386122	0.47409	0.888404	0.219532	0	0.577394	0	0.461801	0	0	0	0.890166	0	0.3	0	0.691697	0.922674	0	0.205129	0.618759	0.697865	0.709677	0.5	0.936	0.064	Active	Active
3245245	3-(3,4-dimethoxyphenyl)-2-methyl-1-oxo-N-propan-2-yl-3,4-dihydroisoquinoline-4-carboxamide	0.0677083	0.285714	0.28774	0	0.184053	0.489499	0.480049	0.591522	0.372757	0.437041	0.892256	0	0	0	0.32642	0.469527	0	0	0.272727	0	0.773978	0.1	0	0.494822	0.606849	0	0	0.579996	0.6951	0.290323	0.166667	0.072	0.928	Inactive	Inactive
3245489	N-cycloheptyl-2-(2-furanylmethyl)-3-oxo-1H-isoindole-1-carboxamide	0.0515873	0.428571	0.304364	0.366614	0.130837	0.557956	0.507867	0.18295	0.188571	0.256427	0.891703	0	0	0.243816	0	0.484466	0.047619	0	0.181818	0	0.825873	0.2	1	0.497473	0.647689	0	0.19131	0.462864	0.694482	0.290323	0.333333	0.992	0.008	Active	Active
3245603	2-(5-acetyl-2-ethoxyphenyl)-3a,4,7,7a-tetrahydro-4,7-epoxyisoindole-1,3-dione	0.203125	0.285714	0.188117	0.356418	0.137915	0.683159	0.44821	0.32025	0.326551	0.340921	0.893027	0.124848	0	0.0742415	0.159788	0.519712	0.047619	0	0.136364	0	0	0.1	1	0.458998	0.608921	0	0.0931985	0.552536	0.699468	0.451613	0.5	0.944	0.056	Active	Active
3245775	N-(1,3-benzodioxol-5-ylmethyl)-5-(2,4-dioxo-1H-quinazolin-3-yl)pentanamide	0.114035	0.285714	0.212888	0.214066	0.122656	0.609052	0.298233	0.331662	0.325714	0.396794	0.893172	0	0	0.333333	0.32642	0.363716	0.0952381	0	0.0909091	0	0.698602	0	0	0.686202	0.66922	0	0	0.550436	0.759662	0.387097	0.333333	0.728	0.272	Active	Active
3245856	3-(3,4-dimethoxyphenyl)-N-[2-(dimethylamino)ethyl]-2-methyl-1-oxo-3,4-dihydroisoquinoline-4-carboxamide	0.0677083	0.285714	0.168941	0	0.188643	0.445941	0.484825	0.698818	0.381333	0.442997	0.892258	0	0	0	0.32642	0.469355	0.0952381	0	0	0	0.781593	0.1	0	0.494822	0.606849	0	0	0.577699	0.697938	0.290323	0.166667	0.064	0.936	Inactive	Inactive
3245864	2-amino-1-(4-methoxyphenyl)-7,7-dimethyl-5-oxo-4-(3-pyridinyl)-6,8-dihydro-4H-quinoline-3-carbonitrile	0.0492424	0.428571	0.359227	0	0.152349	0.576864	0.68041	0.518063	0.304023	0.469731	0.72332	0.128733	0.394246	0.107202	0.159788	0.525516	0	0.25	0.0909091	0	0	0	0	0.256947	0.600978	0.76281	0.187555	0.824506	0.71737	0.548387	0.333333	0.976	0.024	Active	Active
3245973	6,7-diethoxy-2-methyl-1-oxo-3-(3,4,5-trimethoxyphenyl)-3,4-dihydroisoquinoline-4-carboxylic acid	0.0677083	0.285714	0.0149791	0	0.223108	0.52579	0.389177	0.680702	0.384686	0.464924	0.892965	0	0	0	0.652841	0.492683	0.0952381	0	0.272727	0	0	0.3	0	0.647158	0.607071	0	0.0959281	0.418539	0.893204	0.354839	0.166667	0.088	0.912	Inactive	Inactive
3247137	(2R,3R,6R)-4-benzoyl-9-[(3,4-dimethoxyphenyl)methyl]-3-[(4-methoxyphenyl)methyl]-10-[oxo(1-pyrrolidinyl)methyl]-4,9-diazatricyclo[6.3.0.02,6]undeca-1(8),10-diene-3-carboxylic acid methyl ester	0.0637255	0.714286	0.295501	0.527862	0.11564	0.523696	0.40038	0.535047	0.363345	0.350888	0.892789	0	0	0.113274	0.32642	0.789061	0.190476	0	0.363636	0.548468	0	0.5	1	0.696563	0.600975	0	0.185496	0.493805	0.696276	0.290323	0.5	0.128	0.872	Inactive	Inactive
3247159	(2R,3R,6R)-4-benzoyl-9-[(2S)-2,3-dihydroxypropyl]-10-[dimethylamino(oxo)methyl]-3-[(4-methoxyphenyl)methyl]-4,9-diazatricyclo[6.3.0.02,6]undeca-1(8),10-diene-3-carboxylic acid methyl ester	0.0942029	0.428571	0.0426058	0.258079	0.15446	0.540615	0.401744	0.570643	0.41042	0.376665	0.892814	0	0	0.113274	0	0.789061	0.142857	0	0.181818	0.455355	0	0.6	1	0.696563	0.600975	0	0.185496	0.677774	0.700177	0.290323	0.333333	0.136	0.864	Inactive	Inactive
3247196	(2R,3R,6R)-4-benzoyl-9-(2-hydroxyethyl)-3-[(4-methoxyphenyl)methyl]-10-[oxo(1-pyrrolidinyl)methyl]-4,9-diazatricyclo[6.3.0.02,6]undeca-1(8),10-diene-3-carboxylic acid methyl ester	0.077381	0.571429	0.114122	0.527862	0.126514	0.531815	0.428054	0.467187	0.379876	0.355509	0.892789	0	0	0.113274	0	0.78906	0.238095	0	0.363636	0.501422	0	0.5	1	0.696563	0.600975	0	0.185496	0.556137	0.694081	0.290323	0.5	0.112	0.888	Inactive	Inactive
3247210	(2R,3R,6R)-4-benzoyl-10-[dimethylamino(oxo)methyl]-3-[(4-methoxyphenyl)methyl]-4,9-diazatricyclo[6.3.0.02,6]undeca-1(8),10-diene-3-carboxylic acid methyl ester	0.0942029	0.428571	0.0650208	0.300946	0.139239	0.557919	0.384992	0.583795	0.404965	0.361689	0.892835	0	0	0.113274	0	0.788871	0.047619	0	0.181818	0	0	0.2	1	0.696563	0.600975	0	0.185496	0.639747	0.696376	0.290323	0.333333	0.12	0.88	Inactive	Inactive
3247280	N-[(S)-[(1S,2R)-1-methyl-2-[(2R)-1-[(5-methyl-2-furanyl)methylamino]-1-oxopropan-2-yl]cyclopropyl]-phenylmethyl]carbamic acid (phenylmethyl) ester	0	0.571429	0.1202	0.645657	0.233529	0.501779	0.364282	0.297271	0.419475	0.384674	0.893037	0	0	0.219323	0	0.714556	0.0952381	0	0	0	0.768209	0	1	0.890655	0.652423	0	0.293841	0.605156	0.633641	0.193548	0.166667	0.864	0.136	Active	Active
3247283	N-[(S)-[(1S,2R)-2-[(2R)-1-[2-(1H-indol-3-yl)ethylamino]-1-oxopropan-2-yl]-1-methylcyclopropyl]-phenylmethyl]carbamic acid (phenylmethyl) ester	0.0451389	0.571429	0.236124	0.593358	0.167854	0.488478	0.337035	0.303713	0.424286	0.312929	0.893037	0	0	0.0650234	0	0.714556	0.0952381	0	0.0909091	0	0.801103	0	0	0.890655	0.683021	0	0.107096	0.568724	0.625465	0.290323	0.166667	0.048	0.952	Inactive	Inactive
3247292	N-[(R)-[(1R,2S)-2-[(2R)-1-[2-(1H-indol-3-yl)ethylamino]-1-oxopropan-2-yl]-1-methylcyclopropyl]-phenylmethyl]carbamic acid (phenylmethyl) ester	0.0451389	0.571429	0.236124	0.593358	0.167854	0.488478	0.337035	0.303713	0.424286	0.312929	0.893037	0	0	0.0650234	0	0.714556	0.0952381	0	0.0909091	0	0.801103	0	0	0.890655	0.683021	0	0.107096	0.568724	0.625465	0.290323	0.166667	0.048	0.952	Inactive	Inactive
3272137	9-oxo-2,3-dihydro-1H-pyrrolo[2,1-b]quinazoline-6-carboxylic acid (1-amino-1-oxopropan-2-yl) ester	0.166667	0.142857	0.329893	0.214066	0.134603	0.672629	0.204936	0.340605	0.457959	0.464039	0.893418	0	0	0.0329609	0	0.323819	0.047619	0	0.227273	0	0	0.1	1	0.712256	0.675836	0.107878	0.0944125	0.63558	0.873114	0.451613	0.333333	0.104	0.896	Inactive	Inactive
3294570	7-(2-furanyl)-5-(4-methoxyphenyl)-4,7-dihydro-[1,2,4]triazolo[1,5-a]pyrimidine	0.0541667	0.428571	0.35579	0.490578	0.125856	0.72527	0.239227	0.36459	0.285551	0.223896	0.218057	0.419567	0.424572	0.606755	0	0.338813	0	0.25	0	0.465164	0.84704	0.1	1	0.424412	0.600976	0	0.387073	0.510732	0.767527	0.483871	0.5	0.952	0.048	Active	Active
3301981	2-[2-furanyl(oxo)methyl]-N-(phenylmethyl)-3,4-dihydro-1H-isoquinoline-3-carboxamide	0.0515873	0.428571	0.478332	0.31149	0.13137	0.620795	0.350626	0.224119	0.289756	0.355766	0.891888	0	0	0.166667	0.169603	0.398374	0.0952381	0	0.0909091	0	0.763524	0.3	1	0.586157	0.660395	0	0.0979371	0.45454	0.659096	0.258065	0.333333	1	0	Active	Active
3306429	8-(5-methyl-2-furanyl)-3,7-bis(phenylmethyl)purine-2,6-dione	0.0416667	0.571429	0.136581	0.300946	0.123548	0.727885	0.546884	0.276364	0.203657	0.359637	0.888403	0.110573	0	0.0771497	0.400332	0.480446	0.0952381	0	0	0.467949	0.632871	0.4	1	0.689935	0.662309	0	0.0933725	0.615339	0.696985	0.516129	0.5	1	0	Active	Active
3311675	N-butyl-N-ethyl-2-(1-methyl-3-indolyl)acetamide	0.12037	0.142857	0.317307	0.0985916	0.249812	0.403962	0.304897	0.438533	0.404082	0.170503	0.193966	0	0	0	0	0.404037	0.0952381	0	0.227273	0.542805	0	0	0	0.42498	0.834898	0	0	0.470116	0.640999	0.290323	0.166667	0.08	0.92	Inactive	Inactive
3338205	2-(3,4-dimethoxyphenyl)-1-[1-[(4-ethylphenoxy)methyl]-6,7-dimethoxy-3,4-dihydro-1H-isoquinolin-2-yl]ethanone	0.0492424	0.428571	0.13588	0	0.161756	0.42309	0.258523	0.576149	0.36	0.377812	0.201265	0	0	0.139265	0.652841	0.3482	0.0952381	0	0.0909091	0	0	0.3	1	0.426346	0.606849	0	0.200295	0.0553147	0.654753	0.258065	0.166667	0.032	0.968	Inactive	Inactive
3347420	7-ethoxy-2-(5-methyl-2-furanyl)-5-(3,4,5-trimethoxyphenyl)-5,10b-dihydro-1H-pyrazolo[1,5-c][1,3]benzoxazine	0.0902778	0.428571	0.0454125	0.342724	0.105759	0.564327	0.377664	0.521303	0.332571	0.357034	0.211992	0	0.211509	0.282849	0.822444	0.445053	0.047619	0	0.136364	0	0	0.5	1	0.393567	0.607074	0	0.27933	0.385887	0.748946	0.290323	0.5	0.832	0.168	Active	Active
3364645	1-(4-ethoxy-3-methoxyphenyl)-6,7-dimethoxy-1,2,3,4-tetrahydroisoquinoline	0.0677083	0.285714	0.183335	0	0.174965	0.387194	0.296612	0.612086	0.382239	0.35748	0.183766	0	0	0	0.652841	0.381185	0.0952381	0	0.227273	0	0.924204	0.2	0	0.255833	0.606863	0	0	0.37689	0.70354	0.258065	0.166667	0.048	0.952	Inactive	Inactive
3367286	2-amino-7-methyl-4-(5-nitro-2-furanyl)-5-oxo-4H-pyrano[3,2-c]pyran-3-carbonitrile	0.0722222	0.285714	0.309546	0.214066	0.166376	1	0.440739	0.319848	0.341467	0.468316	0.894459	0.168856	0.394246	0.505801	0	0.404684	0	0.5	0.136364	0	0	0.2	0	0.724419	0.691384	0.308222	0.548469	0.530956	0.989878	0.419355	0.5	0.944	0.056	Active	Active
3368243	4-[[4-[(9-ethyl-3-carbazolyl)methyl]-1-piperazinyl]methyl]-2,6-dimethoxyphenol	0.0866667	0.428571	0.178276	0.0663795	0.10413	0.437291	0.386837	0.563626	0.258413	0.24499	0.215216	0	0	0	0.32642	0.438682	0.333333	0	0.136364	0.621944	0	0.3	0	0.590369	0.591686	0	0	0.44394	0.592165	0.419355	0.333333	0.888	0.112	Active	Active
3371593	1-[2-(3,4-dimethoxyphenyl)ethyl]-3,4-dimethylpyrrole-2,5-dione	0	0.285714	0.113321	0.0663795	0.294452	0.476371	0.00423013	0.673039	0.541382	0.306442	0.887567	0	0	0	0.32642	0.364764	0.047619	0	0.0909091	0	0	0.1	0	0.500474	0.606849	0	0	0.353355	0.725775	0.258065	0.166667	0.056	0.944	Inactive	Inactive
3383442	6-[butyl(methyl)amino]-8-(2-furanyl)-3,3-dimethyl-1,4-dihydropyrano[3,4-c]pyridine-5-carbonitrile	0.0722222	0.285714	0.442812	0.31149	0.183665	0.517294	0.641351	0.503676	0.391648	0.438467	0.246126	0.110573	0.394246	0.473724	0.169603	0.474826	0.0952381	0	0.454545	0	0	0.1	1	0.233844	0.655111	0.269694	0.284985	0.717309	0.782444	0.451613	0.5	0.952	0.048	Active	Active
3393239	1-[2-(1H-indol-3-yl)ethyl]-5-oxo-3-pyrrolidinecarboxylic acid methyl ester	0.077381	0.285714	0.0678994	0.279652	0.171588	0.594811	0.117992	0.436443	0.424286	0.277489	0.892045	0	0	0	0	0.309266	0.0952381	0	0.0909091	0	0	0	0	0.640899	0.645007	0	0	0.556676	0.659711	0.290323	0.333333	0.08	0.92	Inactive	Inactive
3403289	1,4-dihydroxy-2-naphthalenecarboxylic acid [2-[2,5-dimethyl-1-(2-oxolanylmethyl)-3-pyrrolyl]-2-oxoethyl] ester	0.0541667	0.428571	0.117629	0.393499	0.162326	0.646775	0.389776	0.391712	0.427172	0.414909	0.891895	0	0	0.0451045	0.142945	0.382344	0.142857	0	0.181818	0.531499	0	0.2	1	0.720774	0.583279	0	0.276579	0.28604	0.749912	0.483871	0.333333	0.96	0.04	Active	Active
3403543	4-methyl-7,8,9,10-tetrahydro-6H-azepino[2,1-b]quinazolin-12-one	0.144444	0.142857	0.0446241	0	0.0757606	0.480617	0.28128	0.327914	0.370159	0.507171	0.165812	0	0	0.0329609	0	0.405223	0.047619	0	0.0909091	0	0	0	0	0.511924	0.920347	0	0.0944125	0.560756	0.659828	0.354839	0.333333	0.064	0.936	Inactive	Inactive
3416224	2-(6,7-dimethoxy-1,2,3,4-tetrahydroisoquinolin-1-yl)acetic acid methyl ester	0.108333	0.142857	0.196673	0	0.205281	0.412891	0.239296	0.643811	0.370159	0.456419	0.194316	0	0	0	0.32642	0.291753	0.047619	0	0.0909091	0	0.857713	0.1	0	0.631985	0.606863	0	0	0.39603	0.751175	0.258065	0.166667	0.04	0.96	Inactive	Inactive
3417563	3-[2-benzofuranyl(oxo)methyl]-4-hydroxy-2-(3-methoxyphenyl)-1-[2-(4-morpholinyl)ethyl]-2H-pyrrol-5-one	0.0416667	0.571429	0.0986534	0.206615	0.152767	0.583744	0.44961	0.426522	0.258413	0.362137	0.89146	0	0	0.142717	0.169603	0.509264	0.285714	0.25	0	0	0	0.5	1	0.590239	0.590173	0	0.183698	0.475356	0.737225	0.548387	0.5	1	0	Active	Active
3417593	3-[2-nitro-1-(3,4,5-trimethoxyphenyl)ethyl]-2-phenylindolizine	0.0515873	0.428571	0.132632	0.0985916	0.173356	0.625984	0.381006	0.583488	0.273236	0.343772	0.773382	0	0	0.0298146	0.32642	0.476676	0.047619	0	0	0	0	0.2	0	0.362523	0.60707	0	0	0.415921	0.686322	0.483871	0.333333	0.944	0.056	Active	Active
3427550	4-(1,3-benzodioxol-5-yl)-10-propan-2-ylidene-4-azatricyclo[5.2.1.02,6]dec-8-ene-3,5-dione	0.22807	0.285714	0.192082	0.449212	0.0925744	0.665801	0.472901	0.483388	0.291429	0.408402	0.887663	0.124848	0	0.333333	0.32642	0.483686	0	0	0	0	0	0	0	0.453595	0.669223	0	0	0.56604	0.553174	0.419355	0.333333	0.888	0.112	Active	Active
3429766	3-methyl-1,4-bis(2-pyridinyl)-6,7,8,9-tetrahydro-4H-pyrazolo[3,4-b]quinolin-5-one	0.0866667	0.428571	0.249752	0.0985916	0.0802964	0.598018	0.390484	0.219029	0.213714	0.350477	0.225769	0.467716	0.234059	0.0329609	0.232248	0.513403	0	0.25	0.0909091	0.475334	0.903113	0.1	0	0.268999	0.845644	0	0.0943064	0.598592	0.7028	0.741935	0.666667	0.272	0.728	Inactive	Inactive
3432423	3-hydroxy-6-(hydroxymethyl)-2-[(4-methoxyphenyl)-(2-pyridinylamino)methyl]-4-pyranone	0	0.428571	0.272886	0	0.255543	0.605956	0.2945	0.273267	0.28782	0.392214	0.623781	0.360722	0	0.181444	0.16321	0.395937	0.047619	0.75	0	0	0.808838	0.3	1	0.590351	0.591618	0	0.485911	0.518891	0.763609	0.258065	0.333333	0.984	0.016	Active	Active
3441910	N-[2-(dimethylamino)-2-phenylethyl]-2-quinolinecarboxamide	0.0677083	0.285714	0.0150672	0	0.190945	0.499306	0.409476	0.417038	0.371755	0.25347	0.207545	0.110573	0	0.0390327	0	0.308436	0.047619	0	0	0	0.772347	0.1	1	0.53405	0.835676	0	0.0922975	0.533796	0.627365	0.419355	0.166667	0.12	0.88	Inactive	Inactive
3502656	6-(1,3-benzodioxol-5-yl)-8-(phenylmethyl)-8-azabicyclo[3.2.1]oct-3-en-2-one	0.141304	0.428571	0.0453876	0.300946	0.0953794	0.553288	0.319675	0.313242	0.278367	0.35463	0.216843	0.124848	0	0.333333	0.486208	0.441471	0.047619	0	0.136364	0	0	0.1	1	0.43868	0.66922	0	0	0.460018	0.60714	0.258065	0.5	0.24	0.76	Inactive	Inactive
3515612	2-[[(4-tert-butylphenyl)-oxomethyl]amino]-3-(1H-indol-3-yl)propanoic acid [2-(4-methylphenyl)-2-oxoethyl] ester	0.0515873	0.428571	0.0896843	0.145758	0.219758	0.563078	0.407692	0.419363	0.473083	0.222355	0.89271	0	0	0	0.142945	0.455215	0.047619	0	0.0909091	0	0.727586	0.1	1	0.687992	0.665142	0	0.0979371	0.491432	0.637006	0.290323	0.166667	0.808	0.192	Active	Active
3553804	(6,7-dimethoxy-1-methyl-3,4-dihydro-1H-isoquinolin-2-yl)-(3-nitrophenyl)methanone	0.0677083	0.285714	0.108948	0	0.185602	0.589878	0.195263	0.582716	0.452571	0.43124	0.893008	0.0373509	0	0.0390327	0.32642	0.342057	0.047619	0	0.227273	0	0	0.1	0	0.49482	0.606863	0	0	0.320303	0.762042	0.387097	0.166667	0.024	0.976	Inactive	Inactive
3554733	2-methyl-3-nitro-4-phenyl-1,4-dihydroindeno[1,2-b]pyridin-5-one	0.114035	0.285714	0.0991862	0.0663795	0.0955445	0.740712	0.467307	0.305491	0.264	0.33617	0.892976	0.0544794	0	0.0390327	0.159788	0.52599	0	0.75	0.181818	0	0.796116	0	0	0.334946	0.823895	0	0.0959281	0.582972	0.70077	0.516129	0.166667	0.856	0.144	Active	Active
3561774	3-methoxy-N-(6-pyrrolo[1,2-a]quinolinyl)benzamide	0.114035	0.285714	0.25304	0.214066	0.099952	0.670839	0.266848	0.333087	0.327519	0.316158	0.222751	0	0	0.0742415	0	0.357208	0	0	0	0	0.772636	0	0	0.4982	0.601009	0	0.0931985	0.480547	0.710709	0.741935	0.333333	0.112	0.888	Inactive	Inactive
3564675	N-[1-(3,4-dihydro-2H-1,5-benzodioxepin-7-yl)-2-phenylethyl]propanamide	0.0637255	0.285714	0.0723799	0	0.181142	0.434897	0.249523	0.222132	0.210756	0.277983	0.194834	0	0	0	0.32642	0.28298	0.0952381	0	0.0909091	0	0.802752	0.1	0	0.407737	0.612087	0	0	0.570631	0.628	0.258065	0.166667	0.04	0.96	Inactive	Inactive
3586382	1-[1-(1H-indol-3-yl)-1-oxopropan-2-yl]-4-piperidinecarboxylic acid ethyl ester	0.0722222	0.285714	0.287102	0.145758	0.201987	0.46512	0.246444	0.343943	0.481905	0.264863	0.892498	0	0	0	0.159788	0.396088	0.142857	0	0.454545	0	0	0.1	1	0.636155	0.649771	0	0	0.442851	0.674802	0.354839	0.333333	0.16	0.84	Inactive	Inactive
3599332	1-(1H-indol-3-yl)-2-(1-piperidinyl)ethanol	0.0722222	0.285714	0.221732	0.145758	0.150861	0.377613	0.462603	0.281229	0.258413	0.283235	0.203334	0	0	0	0	0.378085	0.142857	0	0.181818	0	0	0.1	1	0.379881	0.776396	0	0	0.527423	0.644547	0.290323	0.333333	0.096	0.904	Inactive	Inactive
3632441	N-butan-2-yl-2-(1-methyl-3-indolyl)acetamide	0.12037	0.142857	0.370996	0.0985916	0.222366	0.486032	0.404516	0.421957	0.333626	0.144021	0.193976	0	0	0	0	0.357071	0	0	0.227273	0.535853	0.773205	0	0	0.419005	0.828724	0	0	0.534084	0.649506	0.290323	0.166667	0.056	0.944	Inactive	Inactive
3638576	4-[[6,7-dimethoxy-2-[(4-methoxyphenyl)-oxomethyl]-3,4-dihydro-1H-isoquinolin-1-yl]methoxy]benzoic acid methyl ester	0.0492424	0.428571	0.439848	0	0.159948	0.4999	0.167644	0.625548	0.426032	0.350252	0.892827	0	0	0.213507	0.32642	0.3574	0.0952381	0	0.0909091	0	0	0.2	1	0.709603	0.600976	0	0.293493	0.231346	0.786171	0.322581	0.166667	0.056	0.944	Inactive	Inactive
3641576	2-[6-amino-5-cyano-3-(3,4-dimethoxyphenyl)-2'-oxo-1'-spiro[2H-pyrano[2,3-c]pyrazole-4,3'-indole]yl]acetic acid	0.0942029	0.285714	0.499061	0.19161	0.11873	0.777051	0.428977	0.635504	0.425085	0.378295	0.892644	0.109766	0.394246	0.309983	0.32642	0.819956	0.047619	0	0	0	0	0.3	1	0.673384	0.60685	0.43151	0.382585	0.476477	0.79825	0.612903	0.5	0.192	0.808	Inactive	Inactive
3647710	2-[2-furanyl(oxo)methyl]-N-phenyl-3,4-dihydro-1H-isoquinoline-3-carboxamide	0.0515873	0.428571	0.333499	0.31149	0.12972	0.656298	0.39847	0.170498	0.264	0.378764	0.891891	0	0	0.166667	0.169603	0.398859	0.047619	0	0.0909091	0	0.748842	0.3	1	0.586158	0.660395	0	0.0979371	0.476366	0.666363	0.290323	0.333333	0.992	0.008	Active	Active
3653164	2-[2-(3,4-dimethoxyphenyl)ethyl]-6-[oxo(1-piperidinyl)methyl]benzo[de]isoquinoline-1,3-dione	0.13	0.428571	0.295563	0	0.101605	0.514767	0.391085	0.526105	0.377143	0.36757	0.892843	0	0	0	0.32642	0.496212	0.142857	0	0.272727	0	0	0.1	0	0.51191	0.606849	0	0	0.507552	0.739837	0.580645	0.333333	0.2	0.8	Inactive	Inactive
3655007	1,2,2-trimethyl-3-[(4-methyl-1-piperidinyl)-oxomethyl]-1-cyclopentanecarboxylic acid	0	0.285714	0.310228	0.0835707	0.327692	0.292415	0.264809	0.525999	0.862857	0.427162	0.892697	0	0	0	0	0.756564	0.0952381	0	0.181818	0	0	0	0	0.638544	0.62488	0	0	0.146799	0	0.0967742	0.166667	0.04	0.96	Inactive	Inactive
3667922	N-cyclohexyl-2-[[2-(1H-indol-3-yl)-1-oxoethyl]amino]-2-methylbutanamide	0.0722222	0.285714	0.0357667	0.145758	0.222713	0.415903	0.400672	0.2277	0.391648	0.293201	0.891898	0	0	0	0	0.567733	0	0	0.409091	0	0.764645	0	1	0.472607	0.817308	0	0.0897849	0.568625	0.663283	0.290323	0.166667	0.104	0.896	Inactive	Inactive
3677031	3-(2-furanyl)-5-(2-methylphenyl)-2-phenyl-3a,6a-dihydro-3H-pyrrolo[3,4-d]isoxazole-4,6-dione	0.0433333	0.571429	0.0607915	0.445986	0.130281	0.688716	0.495923	0.159929	0.26079	0.352452	0.887681	0	0	0.243816	0	0.532989	0	0	0	0	0	0.3	1	0.524362	0.648332	0	0.287238	0.639825	0.702778	0.354839	0.5	0.984	0.016	Active	Active
3679102	3-[2-(3,4-dimethoxyphenyl)ethyl-methylamino]-1-phenylpyrrolidine-2,5-dione	0	0.428571	0.196942	0.0985916	0.234957	0.50319	0.394683	0.506349	0.377143	0.367856	0.887708	0	0	0	0.32642	0.435398	0.047619	0	0.0909091	0	0	0.3	1	0.486834	0.606849	0	0	0.375785	0.697119	0.354839	0.166667	0.936	0.064	Active	Active
3688563	3-[2-benzofuranyl(oxo)methyl]-4-hydroxy-1-[3-(4-morpholinyl)propyl]-2-pyridin-4-yl-2H-pyrrol-5-one	0.0416667	0.571429	0.349993	0.206615	0.148997	0.574307	0.476079	0.344159	0.246593	0.358082	0.89146	0.110573	0	0.0684758	0.169603	0.508981	0.285714	0.25	0	0	0	0.4	1	0.590239	0.590173	0	0.0904997	0.598791	0.734495	0.548387	0.666667	0.992	0.008	Active	Active
3710189	2-(4-methoxyphenyl)-1'-methyl-2'-spiro[1,10b-dihydropyrazolo[1,5-c][1,3]benzoxazine-5,3'-indole]one	0.12037	0.285714	0.66865	0.19161	0.0648236	0.590489	0.294372	0.399147	0.414857	0.333538	0.20425	0	0.211509	0.148483	0	0.75966	0	0	0	0	0	0.5	1	0.628262	0.600976	0	0.186397	0.400963	0.701126	0.322581	0.5	0.784	0.216	Active	Active
3726592	N-[2-(1H-indol-3-yl)ethyl]hexadecanamide	0.12037	0.142857	0.46839	0.145758	0.25112	0.219421	0.406052	0.119232	0.156245	0	0.206936	0	0	0	0	0.385775	0.047619	0	0.0909091	0	0.791841	0	0	0.407268	0.81729	0	0	0.549263	0.627296	0.290323	0.166667	0.056	0.944	Inactive	Inactive
3740150	2-(3,5-dimethyl-1-piperidinyl)-1-(1H-indol-3-yl)ethanone	0.0722222	0.285714	0.107858	0.145758	0.164087	0.472374	0.615286	0.386647	0.249401	0.299149	0.202832	0	0	0	0.159788	0.348028	0.142857	0	0.0909091	0	0	0.1	1	0.299751	0.817946	0	0	0.755386	0.661561	0.354839	0.333333	0.16	0.84	Inactive	Inactive
3745344	N-[7-(4-methoxyphenyl)-5-phenyl-4,7-dihydro-[1,2,4]triazolo[1,5-a]pyrimidin-2-yl]acetamide	0.0515873	0.428571	0.162986	0.145758	0.145554	0.629801	0.389378	0.343757	0.206531	0.222576	0.237439	0.419567	0.213064	0.0742415	0	0.395804	0	0.25	0	0.456349	0.680005	0	0	0.484452	0.600975	0	0.191136	0.529234	0.685379	0.548387	0.333333	0.976	0.024	Active	Active
3745344	N-[7-(4-methoxyphenyl)-5-phenyl-4,7-dihydro-[1,2,4]triazolo[1,5-a]pyrimidin-2-yl]acetamide	0.0515873	0.428571	0.162986	0.145758	0.145554	0.629801	0.389378	0.343757	0.206531	0.222576	0.237439	0.419567	0.213064	0.0742415	0	0.395804	0	0.25	0	0.456349	0.680005	0	0	0.484452	0.600975	0	0.191136	0.529234	0.685379	0.548387	0.333333	0.976	0.024	Active	Active
3754311	2-amino-6-(2-furanylmethyl)-4-(4-methoxyphenyl)-7-methyl-5-oxo-4H-pyrano[3,2-c]pyridine-3-carbonitrile	0.0515873	0.428571	0.0353779	0.31149	0.14984	0.712463	0.372413	0.45719	0.303354	0.453306	0.723345	0.115124	0.394246	0.672467	0	0.444152	0.047619	0.5	0.136364	0	0	0.1	1	0.506032	0.600975	0.359592	0.468489	0.465647	0.787238	0.419355	0.5	0.992	0.008	Active	Active
3762162	2-amino-1-(2-furanylmethyl)-N-(3-methoxypropyl)-3-pyrrolo[3,2-b]quinoxalinecarboxamide	0.12037	0.285714	0.624375	0.366614	0.110159	0.696106	0.5183	0.401328	0.232425	0.33442	0.273345	0.221146	0	0.352241	0.0533918	0.520443	0.142857	0	0	0.455875	0.742243	0.3	1	0.501396	0.64771	0.539388	0.367286	0.63485	0.752865	0.548387	0.5	0.992	0.008	Active	Active
3768167	3',6',10,11b-tetramethyl-3-[[4,5,6-trihydroxy-3-(hydroxymethyl)-2-oxanyl]oxy]-11-spiro[1,2,3,4,6,6a,6b,7,8,11a-decahydrobenzo[a]fluorene-9,2'-3a,4,5,6,7,7a-hexahydro-3H-furo[3,2-b]pyridine]one	0.139785	0.285714	0.28841	0.13799	0.0544267	0.390971	0.32578	0.40694	0.516735	0.475134	0.640209	0.0624239	0	0	0.17098	0.644919	0.0952381	0	0.409091	0	0.969849	0.3	1	0.385709	0.76253	0	0.0989441	0.403756	0.374742	0.129032	0.5	0.064	0.936	Inactive	Inactive
3784610	3-[7-(2-furanylmethyl)-4-imino-5,6-diphenyl-3-pyrrolo[2,3-d]pyrimidinyl]-1-propanol	0.0416667	0.571429	0.266279	0.366614	0.132538	0.619053	0.513984	0.340952	0.173486	0.325026	0.444918	0	0	0.476405	0	0.553091	0.142857	0	0	0.553583	0	0.1	1	0.377595	0.647709	0.76281	0.273867	0.742383	0.677703	0.709677	0.5	0.992	0.008	Active	Active
3787734	3-phenacyl-2-propyl-4-quinazolinone	0.0677083	0.285714	0.292183	0	0.158864	0.518245	0.384355	0.247788	0.343866	0.38504	0.891622	0	0	0.0329609	0.159788	0.401551	0.047619	0	0	0	0	0.1	1	0.5129	0.930026	0	0.0944125	0.556329	0.693398	0.354839	0.166667	0.096	0.904	Inactive	Inactive
3798836	6-hydroxy-1-(2-methylphenyl)-5-[1-[2-(4-morpholinyl)ethylimino]propyl]pyrimidine-2,4-dione	0	0.428571	0.518955	0	0.235375	0.486507	0.524612	0.420554	0.326551	0.347572	0.888378	0	0	0.0451045	0	0.463067	0.285714	0	0	0	0.59528	0.2	1	0.703433	0.604977	0	0.0901825	0.443118	0.709662	0.548387	0.333333	0.992	0.008	Active	Active
3809674	1-[1-(4,5-dimethoxy-2-nitrophenyl)-6,7-dimethoxy-3,4-dihydro-1H-isoquinolin-2-yl]ethanone	0.0677083	0.285714	0.034286	0	0.200972	0.586696	0.286879	0.739926	0.401739	0.432708	0.893244	0.0373509	0	0.0390327	0.652841	0.408854	0.047619	0	0.0909091	0	0	0.2	0	0.407689	0.606863	0	0	0.330092	0.815617	0.354839	0.166667	0.6	0.4	Active	Active
3811244	3-[[4-(5-methyl-2-furanyl)anilino]-oxomethyl]-2-bicyclo[2.2.1]hept-5-enecarboxylic acid	0.12037	0.428571	0.296817	0.481124	0.168484	0.701875	0.544355	0.203898	0.289756	0.387199	0.893058	0.124848	0	0.154299	0	0.369028	0	0	0	0	0.738942	0	0	0.633265	0.624607	0	0.186745	0.556309	0.558181	0.451613	0.166667	0.96	0.04	Active	Active
3811533	3-[oxo-[4-[oxo(propoxy)methyl]anilino]methyl]-7-oxabicyclo[2.2.1]hept-5-ene-2-carboxylic acid	0.166667	0.285714	0.422887	0.300946	0.223674	0.65646	0.51576	0.222429	0.327519	0.384169	0.894594	0.124848	0	0	0	0.481237	0.047619	0	0.0909091	0	0.693619	0	0	0.710265	0.624694	0	0.0959281	0.645025	0.723929	0.387097	0.333333	0.944	0.056	Active	Active
3821685	15-amino-4,5-dimethoxy-10,14,16-triazatetracyclo[8.8.0.02,7.012,17]octadeca-2,4,6,12,14,16-hexaen-11-one	0.180556	0.142857	0.0762008	0	0.0622914	0.53958	0.193914	0.649995	0.377143	0.528844	0.27669	0.221146	0	0	0.32642	0.373055	0.047619	0	0.0909091	0	0	0.1	0	0.502917	0.606863	0.179796	0	0.314356	0.76266	0.322581	0.5	0.032	0.968	Inactive	Inactive
3823933	2-phenyl-5-(4-propoxyphenyl)-3-propyl-3a,6a-dihydro-3H-pyrrolo[3,4-d]isoxazole-4,6-dione	0.0541667	0.428571	0.450343	0.161184	0.167933	0.498359	0.497655	0.18006	0.280762	0.346666	0.887681	0	0	0.0742415	0	0.53138	0.047619	0	0.181818	0	0	0.2	1	0.524308	0.606017	0	0.0931985	0.727096	0.684055	0.387097	0.333333	0.992	0.008	Active	Active
3825694	1-[1-(3,4-dimethoxyphenyl)propan-2-yl]-4-(phenylmethyl)piperazine	0	0.428571	0.143035	0	0.220774	0.27647	0.356444	0.486791	0.259923	0.325218	0.146951	0	0	0	0.32642	0.251505	0.238095	0	0.227273	0	0	0.2	0	0.255448	0.606849	0	0	0.344676	0.57668	0.258065	0.166667	0.176	0.824	Inactive	Inactive
3846963	3-[2-benzofuranyl(oxo)methyl]-2-(2-furanyl)-4-hydroxy-1-[2-(4-morpholinyl)ethyl]-2H-pyrrol-5-one	0.0433333	0.571429	0.141984	0.484282	0.148175	0.677224	0.503166	0.332798	0.264	0.350541	0.89146	0	0	0.312292	0.169603	0.50904	0.285714	0.25	0	0	0	0.6	1	0.590239	0.590175	0	0.281809	0.465847	0.742597	0.548387	0.666667	1	0	Active	Active
3847989	1-(2,6-dimethyl-1H-indol-3-yl)-2-(3-methyl-1-piperidinyl)ethanone	0.0722222	0.285714	0.219106	0.0985916	0.165494	0.4487	0.585758	0.43995	0.268571	0.347302	0.197008	0	0	0	0.159788	0.36873	0.142857	0	0.136364	0	0	0.1	1	0.300416	0.821819	0	0	0.61947	0.615664	0.354839	0.333333	0.832	0.168	Active	Active
3851137	4-[(1-propyl-4-piperidinyl)amino]-1-cyclohexanol	0	0.285714	0.0835691	0	0.25073	0	0.362215	0.151356	0.204969	0.375331	0.0578141	0	0	0	0	0.106907	0.142857	0	0.454545	0	0.978984	0	0	0.378569	0.766852	0	0	0.624444	0	0	0.166667	0.104	0.896	Inactive	Inactive
3875356	1-methyl-5-phenyl-1'-(phenylmethyl)spiro[1,2,3a,6a-tetrahydropyrrolo[3,4-c]pyrrole-3,3'-indole]-2',4,6-trione	0.077381	0.428571	0.114147	0.184056	0.0930726	0.623064	0.502621	0.256083	0.331626	0.354704	0.892468	0	0	0	0	0.801128	0.047619	0	0.136364	0	0.881952	0	1	0.491033	0.905106	0	0.0897849	0.56816	0.66786	0.354839	0.5	0.152	0.848	Inactive	Inactive
3904873	2-methoxy-4-[1-(2-methyl-3-indolizinyl)-2-nitroethyl]phenol	0.0722222	0.285714	0.171267	0.0985916	0.20683	0.717334	0.269607	0.465572	0.341467	0.349378	0.773382	0	0	0.0298146	0.16321	0.423715	0.047619	0	0	0	0	0.1	0	0.590082	0.587851	0	0	0.490648	0.693487	0.290323	0.333333	0.888	0.112	Active	Active
3912756	3-[1-(2,4-dimethoxyphenyl)-2-nitroethyl]-2-phenylindolizine	0.0515873	0.428571	0.176581	0.0985916	0.161252	0.641816	0.328085	0.487751	0.237764	0.298857	0.773382	0	0	0.178298	0	0.481857	0.047619	0	0	0	0	0	0	0.167449	0.601167	0	0.186397	0.462178	0.68135	0.483871	0.333333	0.92	0.08	Active	Active
3920403	3-ethyl-1,5-dinitro-9-phenacyl-3-azabicyclo[3.3.1]non-7-en-6-one	0.144444	0.285714	0.580595	0	0.229014	0.730156	0.373609	0.367913	0.565714	0.471082	0.999732	0.124848	0	0	0.319576	0.809377	0.142857	0	0.136364	0	0	0.3	1	0.354113	0.919131	0	0.0959281	0.493862	0.721623	0.258065	0.166667	0.84	0.16	Active	Active
3936120	2-[2-(3,4-dimethoxyphenyl)ethyliminomethyl]-6-ethoxyphenol	0	0.285714	0.0176884	0	0.277732	0.449829	0.238529	0.493287	0.377143	0.341073	0.196907	0.059599	0	0	0.489631	0.298105	0.0952381	0	0.227273	0	0	0.2	0	0.590129	0.58852	0	0	0.37589	0.711464	0.322581	0	0.104	0.896	Inactive	Inactive
3959928	N-(1,5-dimethyl-3-oxo-2-phenyl-4-pyrazolyl)-2-[2,5-dioxo-4-(2-phenylethyl)-1-imidazolidinyl]acetamide	0	0.571429	0.2733	0.161184	0.194013	0.599649	0.272129	0.272906	0.343866	0.344706	0.893875	0.0363196	0	0.0688473	0	0.469419	0.047619	0.5	0.227273	0	0.664934	0.2	1	0.677171	0.871979	0	0.296218	0.42988	0.654356	0.483871	0.333333	0.88	0.12	Active	Active
3960250	N-[2-(1H-indol-3-yl)ethyl]-N'-phenyloxamide	0.0722222	0.285714	0.107555	0.145758	0.178857	0.623142	0.279282	0.140589	0.314286	0.196568	0.872291	0	0	0	0	0.338947	0.047619	0	0.0909091	0	0.658409	0.1	1	0.644309	0.81729	0	0	0.49576	0.673744	0.387097	0.166667	0.024	0.976	Inactive	Inactive
3970919	N-[(6-methoxy-2-oxo-1H-quinolin-3-yl)methyl]-N-propyl-2-furancarboxamide	0.0722222	0.285714	0.00869211	0.31149	0.199789	0.614636	0.356715	0.413479	0.341467	0.383982	0.892571	0.0624239	0	0.240908	0.169603	0.30519	0.0952381	0	0.0909091	0	0.735744	0.2	1	0.584546	0.601008	0	0.0931985	0.648347	0.820011	0.387097	0.333333	0.96	0.04	Active	Active
3983838	1-(1-methyl-3,4-dihydro-2H-isoquinolin-1-yl)-1-cyclohexanol	0.0677083	0.285714	0.0582349	0	0.147972	0.201667	0.242282	0.301915	0.666286	0.293821	0.146858	0	0	0	0	0.824431	0.047619	0	0.409091	0	0.929736	0	1	0.379792	0.775469	0	0	0.433109	0.529849	0.193548	0.166667	0.08	0.92	Inactive	Inactive
4013977	12-(4-ethoxyphenyl)-8,9,10,12-tetrahydro-7H-benzo[b][4,7]phenanthrolin-11-one	0.135417	0.285714	0.611917	0	0.0562353	0.546131	0.335558	0.300284	0.237764	0.388986	0.216323	0.247377	0	0.0742415	0.159788	0.499774	0.047619	0.25	0.227273	0	0.916175	0	0	0.265318	0.605592	0	0.0931985	0.593033	0.680987	0.741935	0.333333	0.864	0.136	Active	Active
4041504	1-methyl-2-pyrrolecarboxylic acid [2-[(2-methylcyclohexyl)amino]-2-oxoethyl] ester	0	0.285714	0.00448419	0.214066	0.286757	0.495551	0.457598	0.287441	0.457959	0.373349	0.892259	0	0	0.0390327	0.142945	0.277199	0.047619	0	0.136364	0.432197	0.762171	0.3	1	0.754074	0.672618	0	0.0922975	0.472522	0.753105	0.258065	0.166667	0.248	0.752	Inactive	Inactive
4041786	N'-(2,6-dimethylphenyl)-N-[2-(1H-indol-3-yl)ethyl]oxamide	0.0722222	0.285714	0.0681347	0.145758	0.185602	0.602422	0.181827	0.332042	0.463784	0.2846	0.87229	0	0	0	0	0.309135	0.047619	0	0.0909091	0	0.689785	0.1	1	0.644342	0.81729	0	0	0.442864	0.661749	0.387097	0.166667	0.04	0.96	Inactive	Inactive
4072046	6-(2,4-dioxo-1H-quinazolin-3-yl)-N-[2-(1H-indol-3-yl)ethyl]hexanamide	0.114035	0.285714	0.179626	0.145758	0.124041	0.571661	0.311643	0.23077	0.336149	0.271312	0.893174	0	0	0	0	0.38519	0.0952381	0	0.181818	0	0.706603	0	0	0.686202	0.81729	0	0	0.509032	0.656186	0.387097	0.333333	0.096	0.904	Inactive	Inactive
4081030	N-[1-(3,4-diethoxyphenyl)ethyl]-2-phenylacetamide	0	0.285714	0.18319	0	0.318718	0.41789	0.38114	0.282443	0.282857	0.289687	0.190983	0	0	0	0.32642	0.270432	0.0952381	0	0.409091	0	0.779986	0.1	0	0.419457	0.611466	0	0	0.428826	0.659527	0.258065	0	0.048	0.952	Inactive	Inactive
4108178	3-hydroxy-6-(hydroxymethyl)-2-[(3-nitroanilino)-(2-pyridinyl)methyl]-4-pyranone	0	0.428571	0.278047	0	0.252549	0.752624	0.372708	0.104695	0.301714	0.364772	0.893752	0.398073	0	0.113274	0.16321	0.395874	0.047619	0.75	0	0	0.768368	0.3	1	0.590351	0.591618	0	0.298406	0.582987	0.791721	0.322581	0.333333	0.984	0.016	Active	Active
4108280	3-hydroxy-6-(hydroxymethyl)-2-[(3-methoxyphenyl)-(2-pyridinylamino)methyl]-4-pyranone	0	0.428571	0.174157	0	0.250982	0.616855	0.346389	0.273267	0.24812	0.378764	0.623781	0.360722	0	0.181444	0.16321	0.396601	0.047619	0.75	0	0	0.808605	0.3	1	0.590351	0.591618	0	0.485911	0.524518	0.765497	0.258065	0.333333	1	0	Active	Active
4114494	4-[1-(4-methoxyphenyl)-2-nitroethyl]-5-methyl-2-phenyl-1H-pyrazol-3-one	0	0.428571	0.0676647	0.0985916	0.262978	0.648418	0.306402	0.391398	0.314286	0.345077	0.893095	0.0181598	0	0.104056	0	0.454654	0.047619	0.25	0.181818	0	0.780499	0	1	0.547503	0.600975	0	0.0931985	0.455428	0.72016	0.387097	0.166667	0.944	0.056	Active	Active
4120006	6,7-dimethoxy-1-[(4-methoxyphenoxy)methyl]-1,2,3,4-tetrahydroisoquinoline	0.0677083	0.285714	0.37837	0	0.162359	0.400963	0.212244	0.565542	0.328653	0.41426	0.186075	0	0	0.213507	0.32642	0.29098	0.0952381	0	0.0909091	0	0.903718	0.1	1	0.255623	0.60098	0	0.293493	0.276987	0.741899	0.258065	0.166667	0.04	0.96	Inactive	Inactive
4156620	6,7,8-trimethoxy-3-methyl-2,5-dihydro-1H-3-benzazepin-4-one	0.0984848	0.142857	0.0140447	0	0.187585	0.407066	0.266148	0.81003	0.511837	0.51606	0.203914	0	0	0	0.32642	0.350049	0.047619	0	0.0909091	0	0	0.2	0	0.42456	0.60707	0	0	0.308864	0.782627	0.290323	0.166667	0.024	0.976	Inactive	Inactive
4195818	N-[(2-methyl-1H-indol-5-yl)methyl]acetamide	0.12037	0.142857	0.331703	0.145758	0.191474	0.645525	0.39133	0.373944	0.222857	0.386898	0.20535	0	0	0	0	0.162021	0.047619	0	0	0	0.716671	0	0	0.399933	0.820864	0	0	0.6035	0.653318	0.290323	0.166667	0.664	0.336	Active	Active
4199311	4,5-dimethoxy-3-(4-methoxy-6-methyl-7,8-dihydro-5H-[1,3]dioxolo[4,5-g]isoquinolin-5-yl)-3H-isobenzofuran-1-one	0.147727	0.285714	0.049246	0.300946	0.0828033	0.57002	0.441269	0.795502	0.343866	0.375677	0.223815	0	0	0.333333	0.652841	0.450656	0.047619	0	0.0909091	0	0	0.3	1	0.71319	0.606868	0	0	0.309197	0.816915	0.354839	0.5	0.04	0.96	Inactive	Inactive
4199549	[6,7-dimethoxy-1-[(4-methoxyphenoxy)methyl]-3,4-dihydro-1H-isoquinolin-2-yl]-(2-ethoxyphenyl)methanone	0.0492424	0.428571	0.376425	0	0.153267	0.452878	0.250952	0.530539	0.362637	0.349664	0.201567	0	0	0.287748	0.32642	0.419857	0.142857	0	0.227273	0	0	0.2	1	0.503986	0.60098	0	0.386692	0.227575	0.736131	0.322581	0.166667	0.088	0.912	Inactive	Inactive
4203318	1'-[3-(dimethylamino)propyl]-1-ethyl-3'-hydroxy-4'-[(5-methyl-2-furanyl)-oxomethyl]spiro[indole-3,5'-pyrrole]-2,2'-dione	0.0601852	0.285714	0.164998	0.300946	0.189003	0.609749	0.635549	0.524592	0.466092	0.400245	0.891698	0	0	0.0771497	0.169603	0.822993	0.142857	0.25	0.136364	0	0	0.5	1	0.590239	0.590197	0	0.0933725	0.646319	0.726211	0.419355	0.5	0.864	0.136	Active	Active
4206235	N-[(3,4-dimethoxyphenyl)methyl]-3-(4-methoxyphenyl)-6-methyl-1-heptanamine	0	0.285714	0.147817	0	0.344028	0.269087	0.393095	0.478994	0.341467	0.250668	0.176799	0	0	0.0742415	0.32642	0.218916	0.0952381	0	0.0909091	0	0.921484	0.1	0	0.255552	0.600975	0	0.0931985	0.456173	0.570802	0.258065	0	0.088	0.912	Inactive	Inactive
4212647	2-[2-furanyl(oxo)methyl]-N-(2-methylphenyl)-3,4-dihydro-1H-isoquinoline-3-carboxamide	0.0515873	0.428571	0.271429	0.31149	0.131425	0.647493	0.328596	0.261493	0.350204	0.406094	0.891891	0	0	0.166667	0.169603	0.370514	0.047619	0	0.0909091	0	0.76642	0.3	1	0.586158	0.660395	0	0.0979371	0.427692	0.661967	0.290323	0.333333	0.976	0.024	Active	Active
4215797	2-[4-(2,8-dimethyl-3,4,4a,9b-tetrahydro-1H-pyrido[4,3-b]indol-5-yl)-4-oxobutyl]benzo[de]isoquinoline-1,3-dione	0.208333	0.285714	0.0381799	0.0663795	0.0628308	0.55956	0.442228	0.462781	0.339429	0.398952	0.892726	0	0	0	0	0.434943	0.142857	0	0.0909091	0	0	0	0	0.511885	0.901074	0	0	0.620084	0.564589	0.483871	0.5	0.128	0.872	Inactive	Inactive
4220985	6,7-dimethoxy-3-(4-methoxyphenyl)-2-methyl-4-[(4-methyl-1-piperazinyl)-oxomethyl]-3,4-dihydroisoquinolin-1-one	0.0492424	0.428571	0.252379	0	0.162321	0.422778	0.378323	0.722083	0.391648	0.488954	0.892029	0	0	0.0742415	0.32642	0.445244	0.190476	0	0	0	0	0.2	0	0.495125	0.600975	0	0.0931985	0.431407	0.725814	0.354839	0.333333	0.208	0.792	Inactive	Inactive
4222770	7-methyl-1,3-dinitroacridine	0.154762	0.142857	0.065563	0	0.11037	0.969296	0.474389	0.404126	0.343866	0.562191	0.999995	0.185275	0	0.0780654	0	0.262347	0	0	0	0	0	0	0	0.193297	1	0	0	0.599031	0.727393	0.645161	0.166667	0.784	0.216	Active	Active
4240030	1-(1-adamantylamino)-2-propanol	0.65	0.142857	0.500813	0	0.153525	0.201843	0.515905	0.292721	0.0435165	0.422935	0.0727285	0	0	0	0	0.370826	0.047619	0	0.409091	0	0.94642	0	1	0.378681	0.768426	0	0	0.674471	0	0	0	0.048	0.952	Inactive	Inactive
4250067	3-[1-(2-furanyl)-2-nitroethyl]-2-(4-methylphenyl)-1H-indole	0.0541667	0.428571	0.189709	0.393499	0.146284	0.76923	0.401104	0.315346	0.252962	0.319839	0.773382	0	0	0.273631	0	0.445628	0.047619	0	0	0	0	0	0	0.266143	0.645899	0	0.189301	0.565247	0.655923	0.483871	0.333333	0.984	0.016	Active	Active
4259167	2-nitro-6,7,8,9-tetrahydropyrido[2,1-b]quinazolin-11-one	0.154762	0.142857	0.155913	0	0.0941393	0.698681	0.304686	0.270389	0.383645	0.509496	0.893028	0.0373509	0	0.0719937	0	0.372423	0.047619	0	0.0909091	0	0	0	0	0.512076	0.920348	0	0.0944125	0.611	0.886245	0.451613	0.333333	0.096	0.904	Inactive	Inactive
4262053	1-[2-hydroxy-2-(5-methoxy-1H-indol-3-yl)ethyl]-4-piperidinecarboxamide	0.0722222	0.285714	0.261463	0.145758	0.182816	0.481971	0.329759	0.419651	0.371755	0.376161	0.620045	0	0	0.0742415	0	0.318253	0.142857	0	0.181818	0	0	0.1	1	0.408863	0.601008	0.215755	0.0931985	0.390208	0.734759	0.322581	0.333333	0.088	0.912	Inactive	Inactive
4271604	N-[2-methyl-1-(1-oxopropyl)-3,4-dihydro-2H-quinolin-4-yl]-N-phenylacetamide	0.0677083	0.285714	0.0807604	0	0.188894	0.473044	0.34931	0.278782	0.327519	0.336921	0.892466	0	0	0	0	0.467782	0	0	0.136364	0	0	0	0	0.424728	0.899786	0	0	0.558602	0.651615	0.290323	0.166667	0.728	0.272	Active	Active
4279549	3-[2-(4-ethoxyphenoxy)ethyl]-5-(1H-indol-3-ylmethyl)imidazolidine-2,4-dione	0.0541667	0.428571	0.36777	0.23622	0.153169	0.610621	0.122254	0.294685	0.325714	0.157154	0.887908	0	0	0.213507	0	0.365052	0.142857	0	0.227273	0	0.715174	0.1	1	0.676326	0.605596	0	0.39143	0.412856	0.686473	0.290323	0.333333	0.176	0.824	Inactive	Inactive
4293291	1-(3,4-diethoxyphenyl)-2-[3-(4-morpholinyl)propyl]-1H-[1]benzopyrano[2,3-c]pyrrole-3,9-dione	0.0866667	0.428571	0.37042	0.0663795	0.0994794	0.4653	0.460444	0.386718	0.269388	0.351256	0.891263	0.0345406	0	0.0742415	0.486208	0.52082	0.380952	0.25	0.272727	0	0	0.4	1	0.587008	0.611466	0	0.0904997	0.595692	0.767758	0.322581	0.5	0.976	0.024	Active	Active
4301413	N-cyclohexyl-2-(1-methyl-3-indolyl)acetamide	0.0722222	0.285714	0.283737	0.0985916	0.159178	0.411796	0.46395	0.297115	0.213714	0.154213	0.194	0	0	0	0	0.387884	0	0	0.181818	0.542363	0.821934	0	0	0.419026	0.829161	0	0	0.572437	0.643002	0.290323	0.166667	0.072	0.928	Inactive	Inactive
4309119	4,5-dimethoxy-10,14,16-triazatetracyclo[8.8.0.02,7.012,17]octadeca-2,4,6,12,14,16-hexaen-11-one	0.180556	0.142857	0.102721	0	0.0583506	0.518876	0.208495	0.665065	0.367218	0.50781	0.210902	0.221146	0	0.288697	0.32642	0.40745	0.047619	0	0.0909091	0	0	0.1	0	0.502912	0.606863	0	0.102565	0.334951	0.758264	0.290323	0.5	0.056	0.944	Inactive	Inactive
4314979	2,3,4,9-tetrahydro-1H-carbazole-1,6-dicarboxylic acid diethyl ester	0.166667	0.142857	0.128906	0.0985916	0.131755	0.546064	0.247258	0.390431	0.414857	0.21079	0.893734	0	0	0	0	0.427748	0.0952381	0	0.272727	0	0	0	0	0.71029	0.650189	0	0	0.559118	0.755734	0.387097	0.166667	0.04	0.96	Inactive	Inactive
4321627	N-[2-(3,4-dimethoxyphenyl)ethyl]-2-(4-methoxyphenyl)acetamide	0	0.285714	0.121772	0	0.294642	0.431743	0.267282	0.529296	0.282857	0.330395	0.196408	0	0	0.0742415	0.32642	0.189353	0.047619	0	0.0909091	0	0.754737	0.1	0	0.418358	0.600975	0	0.0931985	0.341154	0.705878	0.258065	0	0	1	Inactive	Inactive
4325309	6-[(2,4-dimethoxyphenyl)-oxomethyl]imino-2-oxo-7-(2-oxolanylmethyl)-1,7,9-triazatricyclo[8.4.0.03,8]tetradeca-3(8),4,9,11,13-pentaene-5-carboxylic acid ethyl ester	0.0866667	0.428571	0.436055	0.31149	0.105104	0.596514	0.491086	0.492526	0.330773	0.363133	0.893386	0.249695	0.213064	0.259509	0.0724603	0.450973	0.142857	0	0.318182	0	0	0.1	1	0.71943	0.601168	0	0.459659	0.674435	0.902047	0.806452	0.666667	0.36	0.64	Inactive	Inactive
4352333	1,7-dimethyl-9-phenyl-7,8-dihydro-6H-purino[7,8-a]pyrimidine-2,4-dione	0.114035	0.285714	0.195282	0.0985916	0.0916525	0.654824	0.481572	0.495892	0.314286	0.393549	0.88841	0.110573	0.213064	0	0.158269	0.482044	0.0952381	0	0	0.494667	0.607387	0.2	1	0.688533	0.896194	0	0	0.79734	0.68271	0.580645	0.5	0.928	0.072	Active	Active
4355521	2-(6,7-dimethoxy-3,4-dihydro-1H-isoquinolin-2-yl)quinoline	0.108333	0.285714	0.0507425	0	0.105739	0.480054	0.219256	0.562641	0.327519	0.439266	0.190424	0.110573	0	0.0329609	0.32642	0.28023	0.0952381	0	0.0909091	0	0	0.1	0	0.255636	0.606863	0	0.0943064	0.358123	0.671025	0.354839	0.333333	0.072	0.928	Inactive	Inactive
4356003	2-[2-furanyl(oxo)methyl]-N-(2-methoxyphenyl)-3,4-dihydro-1H-isoquinoline-3-carboxamide	0.0515873	0.428571	0.258786	0.31149	0.132906	0.642717	0.317291	0.314214	0.337674	0.379577	0.891891	0	0	0.240908	0.169603	0.372312	0.047619	0	0.0909091	0	0.747436	0.3	1	0.586158	0.604274	0	0.191136	0.420873	0.675991	0.322581	0.333333	0.992	0.008	Active	Active
4369759	7-[(3-oxo-1-cyclohexenyl)amino]-2-phenyl-4a,8a-dihydro-4H-pyrano[3,2-d][1,3]dioxin-6-one	0.0492424	0.428571	0.0458368	0	0.127353	0.567248	0.453439	0.173206	0.236923	0.353908	0.892806	0.161167	0	0.0390327	0.17098	0.301389	0.047619	0.5	0.0909091	0	0.780375	0.2	1	0.752928	0.67086	0	0.191292	0.633268	0.695378	0.322581	0.333333	0.944	0.056	Active	Active
4409404	1-[1-(2-furanylmethyl)-2,5-dimethyl-3-pyrrolyl]-2-[(6-methyl-2-nitro-3-pyridinyl)oxy]ethanone	0	0.428571	0.00714693	0.393499	0.23354	0.788686	0.342028	0.380783	0.400139	0.392378	0.892832	0.147924	0	0.243816	0.306156	0.34972	0.0952381	0	0	0.510886	0	0.6	1	0.5001	0.624831	0	0.18567	0.255737	0.774924	0.322581	0.5	0.968	0.032	Active	Active
4416256	4-[(6,7-dimethoxy-1,2,3,4-tetrahydroisoquinolin-1-yl)methoxy]benzoic acid ethyl ester	0.0677083	0.285714	0.374179	0	0.178495	0.441039	0.23418	0.508619	0.391648	0.339762	0.197127	0	0	0.139265	0.32642	0.343957	0.142857	0	0.227273	0	0.897121	0.1	1	0.710246	0.606863	0	0.200295	0.307362	0.748929	0.322581	0.166667	0.056	0.944	Inactive	Inactive
4455315	[6,7-dimethoxy-1-(3-nitrophenyl)-3,4-dihydro-1H-isoquinolin-2-yl]-(3,4-dimethoxyphenyl)methanone	0.0492424	0.428571	0.305752	0	0.161338	0.578172	0.269267	0.663627	0.398095	0.351973	0.893017	0.0373509	0	0.0390327	0.652841	0.397533	0.047619	0	0.0909091	0	0	0.2	0	0.495605	0.60685	0	0	0.402938	0.778378	0.354839	0.166667	0.056	0.944	Inactive	Inactive
4458830	2-(3,4-dimethoxyphenyl)-1-[1-[(3,5-dimethylphenoxy)methyl]-6,7-dimethoxy-3,4-dihydro-1H-isoquinolin-2-yl]ethanone	0.0492424	0.428571	0.272012	0	0.16104	0.463266	0.365719	0.635074	0.323265	0.38886	0.201216	0	0	0.139265	0.652841	0.347954	0.0952381	0	0.0909091	0	0	0.3	1	0.426346	0.606849	0	0.200295	0.13185	0.6146	0.258065	0.166667	0.064	0.936	Inactive	Inactive
4459009	2-(1-methyl-3-indolyl)-N-[3-(2-oxo-1-pyrrolidinyl)propyl]acetamide	0.077381	0.285714	0.34098	0.300946	0.172912	0.543545	0.277123	0.370168	0.343866	0.155411	0.892512	0	0	0	0	0.359934	0.142857	0	0.0909091	0.531164	0.761347	0	0	0.418512	0.824912	0	0	0.549679	0.658586	0.290323	0.333333	0.136	0.864	Inactive	Inactive
4464761	4,8-dimethoxy-7-prop-2-enoxyfuro[2,3-b]quinoline	0.166667	0.142857	0.402012	0.214066	0.117947	0.693042	0.429178	0.638914	0.377143	0.390902	0.18773	0.172997	0	0.33629	0.32642	0.458851	0.047619	0	0	0	0	0.2	1	0.43357	0.603268	0	0.289719	0.603509	0.713969	0.516129	0.333333	0.128	0.872	Inactive	Inactive
4522020	N-[5-cyano-7-(2-furanylmethyl)-11-methyl-2-oxo-1,7,9-triazatricyclo[8.4.0.03,8]tetradeca-3(8),4,9,11,13-pentaen-6-ylidene]-3-methylbenzamide	0.0866667	0.428571	0.375019	0.31149	0.093853	0.738933	0.478252	0.404121	0.332571	0.432323	0.892775	0.187272	0.607309	0.511841	0.144921	0.41012	0.047619	0	0	0	0	0.1	1	0.556666	0.64771	0.440408	0.374833	0.790409	0.703217	0.677419	0.666667	0.992	0.008	Active	Active
4539987	N-cyclopentyl-2-[[2-(1H-indol-3-yl)-1-oxoethyl]-methylamino]-2-methylbutanamide	0.077381	0.285714	0.00726703	0.43302	0.242115	0.4662	0.303941	0.342247	0.528	0.248954	0.891748	0	0	0	0	0.629403	0	0	0.409091	0	0.812295	0.1	1	0.473109	0.817308	0	0.0897849	0.462769	0.659535	0.290323	0.166667	0.104	0.896	Inactive	Inactive
4549486	3-methoxy-N-[(2-methyl-1H-indol-5-yl)methyl]benzamide	0.0722222	0.285714	0.0506255	0.145758	0.172973	0.597314	0.32261	0.436628	0.268571	0.311923	0.205879	0	0	0.0742415	0	0.218812	0.047619	0	0	0	0.755073	0	0	0.487841	0.601009	0	0.0931985	0.531805	0.665238	0.322581	0.166667	0.728	0.272	Active	Active
4559225	3-[1-(3,4-dimethoxyphenyl)-2-nitroethyl]-2-phenylindolizine	0.0515873	0.428571	0.232264	0.0985916	0.163027	0.640123	0.326607	0.487751	0.270559	0.323915	0.773382	0	0	0.0298146	0.32642	0.47622	0.047619	0	0	0	0	0.1	0	0.255498	0.606849	0	0	0.44844	0.679966	0.483871	0.333333	0.888	0.112	Active	Active
4559554	N-cyclohexyl-1-[[2-(1H-indol-3-yl)-1-oxoethyl]amino]-1-cyclohexanecarboxamide	0.0515873	0.428571	0.0680311	0.145758	0.177395	0.372508	0.474491	0.162529	0.302591	0.268665	0.891894	0	0	0	0	0.613113	0	0	0.363636	0	0.813374	0	1	0.473332	0.817308	0	0.0897849	0.602523	0.656779	0.290323	0.166667	0.192	0.808	Inactive	Inactive
4562365	4-benzoyl-2-(4-methoxyphenyl)-4,6,7,8,8a,8b-hexahydro-3aH-pyrrolo[3,4-a]pyrrolizine-1,3-dione	0.0942029	0.428571	0.258582	0.328916	0.105046	0.587848	0.465851	0.316918	0.273236	0.384556	0.892367	0	0	0.0742415	0.159788	0.560934	0.047619	0	0.181818	0	0	0.1	1	0.456389	0.600978	0	0.0931985	0.519463	0.685262	0.387097	0.5	0.928	0.072	Active	Active
4565189	2-(2-furanyl)-7-(4-methoxyphenyl)-5-methyl-N-(3-pyridinyl)-4,7-dihydro-[1,2,4]triazolo[1,5-a]pyrimidine-6-carboxamide	0.0416667	0.571429	0.186348	0.43302	0.130504	0.70962	0.464049	0.337391	0.225546	0.337336	0.264819	0.467716	0.213064	0.240908	0.169603	0.47907	0	0.25	0.136364	0.439738	0.753044	0.2	1	0.498063	0.600975	0	0.191136	0.522116	0.799407	0.709677	0.666667	1	0	Active	Active
4580505	6-[(2-ethoxyphenyl)-oxomethyl]imino-2-oxo-7-(2-oxolanylmethyl)-1,7,9-triazatricyclo[8.4.0.03,8]tetradeca-3(8),4,9,11,13-pentaene-5-carboxylic acid ethyl ester	0.0866667	0.428571	0.372977	0.31149	0.100596	0.58747	0.529281	0.354786	0.322809	0.327459	0.893386	0.249695	0.213064	0.185268	0.0724603	0.451595	0.190476	0	0.454545	0	0	0.1	1	0.71943	0.606823	0	0.36646	0.74476	0.780506	0.774194	0.666667	0.272	0.728	Inactive	Inactive
4589449	N-[7-(2-furanyl)-5-oxo-7,8-dihydro-6H-quinazolin-2-yl]-2-furancarboxamide	0.0541667	0.428571	0.212708	0.573309	0.13559	0.808656	0.33442	0.173489	0.28782	0.368186	0.892469	0.221146	0	0.410483	0.329391	0.289799	0	0	0	0	0.661344	0.1	1	0.593912	0.645297	0	0.0933725	0.538198	0.774714	0.516129	0.5	0.992	0.008	Active	Active
4604050	4-(4-hydroxy-3,5-dimethoxyphenyl)-3-methyl-1-(3-methylphenyl)-6,7,8,9-tetrahydro-4H-pyrazolo[3,4-b]quinolin-5-one	0.0866667	0.428571	0.118893	0.0985916	0.0971596	0.572493	0.400537	0.493713	0.305143	0.378349	0.625392	0.24657	0.211509	0.0329609	0.486208	0.451768	0	0.25	0.0909091	0.496626	0.914424	0.2	0	0.590369	0.591686	0	0.0943064	0.554455	0.649395	0.83871	0.333333	0.936	0.064	Active	Active
4610337	3-methyl-4-(5-methyl-2-furanyl)-1-(2-pyridinyl)-6,7,8,9-tetrahydro-4H-pyrazolo[3,4-b]quinolin-5-one	0.0902778	0.428571	0.254256	0.300946	0.0825778	0.656398	0.409937	0.253314	0.237764	0.343638	0.23723	0.357143	0.234059	0.18726	0.232248	0.513706	0	0.25	0.0909091	0.4735	0.901289	0.1	0	0.268999	0.651085	0	0.281051	0.560768	0.737421	0.709677	0.666667	0.336	0.664	Inactive	Inactive
4622635	1-[6,7-dimethoxy-1-[(4-methoxyphenoxy)methyl]-3,4-dihydro-1H-isoquinolin-2-yl]-1-pentanone	0.0677083	0.285714	0.481091	0	0.190725	0.387795	0.268687	0.489932	0.372757	0.372487	0.200553	0	0	0.213507	0.32642	0.424984	0.0952381	0	0.0909091	0	0	0.2	1	0.415252	0.60098	0	0.293493	0.270167	0.750179	0.258065	0.166667	0.064	0.936	Inactive	Inactive
4639876	[6,7-dimethoxy-1-(3-nitrophenyl)-3,4-dihydro-1H-isoquinolin-2-yl]-(4-methoxyphenyl)methanone	0.0492424	0.428571	0.377199	0	0.154993	0.585536	0.262984	0.588612	0.373445	0.341932	0.893017	0.0373509	0	0.113274	0.32642	0.396801	0.047619	0	0.0909091	0	0	0.1	0	0.49531	0.600976	0	0.0931985	0.439006	0.76875	0.322581	0.166667	0.048	0.952	Inactive	Inactive
4714602	6-(2-furanyl)-3-methyl-4-oxo-1,5,6,7-tetrahydroindole-2-carboxylic acid prop-2-enyl ester	0.077381	0.285714	0.179869	0.393499	0.181825	0.73594	0.327644	0.315521	0.343866	0.376979	0.892433	0.0624239	0	0.347872	0.159788	0.455895	0.047619	0	0	0	0	0	1	0.753915	0.645297	0	0.292766	0.531845	0.719595	0.322581	0.333333	0.944	0.056	Active	Active
4750171	6,7-dimethoxy-N-phenyl-3,4-dihydro-1H-isoquinoline-2-carboxamide	0.0677083	0.285714	0.209979	0	0.169555	0.460316	0.279981	0.544039	0.299496	0.464039	0.193928	0	0	0	0.32642	0.304377	0.0952381	0	0.0909091	0	0.752829	0.1	0	0.669777	0.606863	0	0	0.380571	0.685851	0.322581	0.166667	0.056	0.944	Inactive	Inactive
4750171	6,7-dimethoxy-N-phenyl-3,4-dihydro-1H-isoquinoline-2-carboxamide	0.0677083	0.285714	0.209979	0	0.169555	0.460316	0.279981	0.544039	0.299496	0.464039	0.193928	0	0	0	0.32642	0.304377	0.0952381	0	0.0909091	0	0.752829	0.1	0	0.669777	0.606863	0	0	0.380571	0.685851	0.322581	0.166667	0.056	0.944	Inactive	Inactive
4750194	[1-(3,4-dimethoxyphenyl)-6,7-dimethoxy-3,4-dihydro-1H-isoquinolin-2-yl]-(4-methoxyphenyl)methanone	0.0492424	0.428571	0.34814	0	0.159833	0.459462	0.249055	0.712567	0.391648	0.368438	0.204524	0	0	0.0742415	0.652841	0.397535	0.047619	0	0.0909091	0	0	0.2	0	0.49531	0.600976	0	0.0931985	0.347288	0.760738	0.322581	0.166667	0.04	0.96	Inactive	Inactive
4750197	[1-(3,4-dimethoxyphenyl)-6,7-dimethoxy-3,4-dihydro-1H-isoquinolin-2-yl]-phenylmethanone	0.0492424	0.428571	0.11185	0	0.153629	0.463538	0.299096	0.648624	0.365598	0.349664	0.20386	0	0	0	0.652841	0.459658	0.047619	0	0.0909091	0	0	0.2	0	0.495302	0.606849	0	0	0.391759	0.693673	0.290323	0.166667	0.072	0.928	Inactive	Inactive
4777929	6-methoxy-1-methylindole	0.12037	0.142857	0.229488	0.145758	0.15763	0.575072	0.0914356	0.722029	0.398095	0.46004	0.105424	0	0	0.0742415	0	0.26847	0	0	0	0.538589	0	0	0	0.153804	0.601084	0	0.0931985	0.435878	0.680696	0.322581	0.166667	0.144	0.856	Inactive	Inactive
4779683	3-acetamido-3-phenyl-N-(1,2,3,4-tetrahydronaphthalen-1-yl)propanamide	0.0677083	0.285714	0.0186674	0	0.196578	0.462727	0.401027	0.185044	0.230476	0.235008	0.892764	0	0	0	0	0.335891	0	0	0.0909091	0	0.742292	0	0	0.414258	0.835225	0	0	0.476957	0.586363	0.193548	0	0.064	0.936	Inactive	Inactive
4782846	N-(1,2,3,4-tetrahydronaphthalen-1-yl)-2-(3,4,5-trimethoxyphenyl)acetamide	0.0677083	0.285714	0.0359118	0	0.188372	0.431677	0.417391	0.514292	0.28782	0.304947	0.207257	0	0	0	0.32642	0.310395	0	0	0.0909091	0	0.817346	0.2	0	0.419486	0.60707	0	0	0.33035	0.596725	0.290323	0	0.016	0.984	Inactive	Inactive
4784776	1-(2,3-dihydro-1,4-benzodioxin-6-yl)-4-[[3-methyl-4-(3-methylphenyl)-1-piperazinyl]-oxomethyl]-2-pyrrolidinone	0.0401235	0.571429	0.066898	0.145758	0.131253	0.497189	0.282464	0.366278	0.362637	0.327853	0.891476	0	0	0.130047	0.32642	0.328304	0.285714	0	0.136364	0	0	0.2	0	0.427538	0.617307	0	0.214193	0.518328	0.594083	0.354839	0.5	0.824	0.176	Active	Active
4785625	1-(6,7-dimethoxy-3,4-dihydro-1H-isoquinolin-2-yl)-3-(4-ethoxyphenoxy)-1-propanone	0.0677083	0.285714	0.38111	0	0.188899	0.419378	0.162421	0.481238	0.339429	0.364641	0.196571	0	0	0.148483	0.32642	0.29624	0.190476	0	0.227273	0	0	0.1	0	0.4228	0.605596	0	0.186397	0.337782	0.752015	0.258065	0.166667	0.04	0.96	Inactive	Inactive
4785679	N-(3-methoxyphenyl)-2-[methyl-[2-(2-methyl-1H-indol-3-yl)-2-oxoethyl]amino]acetamide	0.0722222	0.285714	0.262014	0.0985916	0.201072	0.610682	0.588617	0.483245	0.226286	0.226881	0.892304	0	0	0.0742415	0.159788	0.398894	0.0952381	0	0	0	0.725505	0.2	1	0.454284	0.601083	0	0.0931985	0.48734	0.689988	0.354839	0.166667	0.84	0.16	Active	Active
4787819	N-[2-(3,4-dimethoxyphenyl)ethyl]-N-methyl-2-(4-phenylphenyl)acetamide	0	0.428571	0.0362971	0	0.23206	0.419361	0.268999	0.52961	0.363345	0.287877	0.196423	0	0	0	0.32642	0.248911	0.047619	0	0.0909091	0	0	0.1	0	0.424224	0.606849	0	0	0.33926	0.649152	0.387097	0	0.032	0.968	Inactive	Inactive
4796568	N-[2-(1H-indol-3-yl)ethyl]-2-(2-methoxyphenyl)acetamide	0.0722222	0.285714	0.0192781	0.145758	0.167875	0.551544	0.218079	0.344242	0.314286	0.201736	0.207185	0	0	0.0742415	0	0.312145	0.047619	0	0.0909091	0	0.766321	0	0	0.418667	0.601432	0	0.0931985	0.416906	0.656855	0.290323	0.166667	0.032	0.968	Inactive	Inactive
4796595	N-[2-(3,4-dimethoxyphenyl)-2-(dimethylamino)ethyl]-4-phenylbenzamide	0	0.428571	0.223755	0	0.256299	0.428745	0.338634	0.603821	0.442924	0.187529	0.196862	0	0	0	0.32642	0.318476	0.047619	0	0	0	0.785487	0.1	0	0.48706	0.606849	0	0	0.404446	0.657379	0.483871	0	0.064	0.936	Inactive	Inactive
4798192	4-acetyl-N-[2-(1H-indol-3-yl)ethyl]-3,5-dimethyl-1H-pyrrole-2-carboxamide	0.077381	0.285714	0.119501	0.23622	0.19266	0.654244	0.213706	0.408239	0.423012	0.235374	0.892479	0	0	0.0390327	0.159788	0.396281	0.047619	0	0.0909091	0	0.753402	0	1	0.529359	0.81729	0	0.0922975	0.299456	0.660406	0.322581	0.333333	0.08	0.92	Inactive	Inactive
4826101	3-(3,4-dimethoxyphenyl)-N-(1,2,3,4-tetrahydronaphthalen-1-yl)propanamide	0.0677083	0.285714	0.136607	0	0.17589	0.391662	0.270165	0.395908	0.314286	0.346358	0.195813	0	0	0	0.32642	0.30758	0	0	0.0909091	0	0.824117	0.1	0	0.409187	0.606849	0	0	0.374634	0.582954	0.258065	0	0.008	0.992	Inactive	Inactive
4834045	3-(5-hydroxy-1H-indol-3-yl)-2-[[1-oxo-2-[(2-oxo-4-phenyl-1-benzopyran-7-yl)oxy]propyl]amino]propanoic acid	0.0866667	0.428571	0.0273899	0.145758	0.129923	0.711588	0.286514	0.224909	0.314286	0.357436	0.894834	0.0624239	0	0.148483	0	0.386278	0	0	0.227273	0	0.648071	0.1	1	0.706741	0.582293	0	0.374834	0.551492	0.705837	0.580645	0.333333	0.072	0.928	Inactive	Inactive
4834989	N-[2-(6-methoxy-1H-indol-3-yl)ethyl]-2-phenylbutanamide	0.0722222	0.285714	0.016677	0.145758	0.190623	0.482472	0.255996	0.364817	0.35619	0.18177	0.215398	0	0	0.0742415	0	0.342423	0.047619	0	0.0909091	0	0.792866	0	0	0.426277	0.601084	0	0.0931985	0.367429	0.627038	0.322581	0.166667	0.032	0.968	Inactive	Inactive
4835598	2-[[2-[(4-ethyl-7-methyl-2-oxo-1-benzopyran-5-yl)oxy]-1-oxoethyl]amino]-3-(5-hydroxy-1H-indol-3-yl)propanoic acid	0.114035	0.285714	0.112353	0.145758	0.152321	0.712141	0.421522	0.338011	0.29531	0.386173	0.894839	0.0624239	0	0.148483	0.142945	0.34037	0.047619	0	0.0909091	0	0.641308	0.1	1	0.705914	0.582293	0	0.374834	0.436323	0.799064	0.387097	0.333333	0.112	0.888	Inactive	Inactive
4835711	3-(5-hydroxy-1H-indol-3-yl)-2-[[1-oxo-2-[(3,4,7-trimethyl-2-oxo-1-benzopyran-5-yl)oxy]propyl]amino]propanoic acid	0.114035	0.285714	0.154019	0.145758	0.163304	0.701783	0.263941	0.401764	0.404082	0.429943	0.894597	0	0	0.148483	0	0.320949	0	0	0.227273	0	0.653448	0.1	1	0.713437	0.582293	0	0.374834	0.453548	0.795503	0.387097	0.333333	0.04	0.96	Inactive	Inactive
4835900	2-[[2-[(4-ethyl-7-methyl-2-oxo-1-benzopyran-5-yl)oxy]-1-oxopropyl]amino]-3-(5-hydroxy-1H-indol-3-yl)propanoic acid	0.114035	0.285714	0.147967	0.145758	0.16181	0.69089	0.362978	0.328209	0.332571	0.37462	0.894833	0.0624239	0	0.148483	0	0.341588	0	0	0.227273	0	0.654119	0.1	1	0.705914	0.582293	0	0.374834	0.477668	0.795503	0.387097	0.333333	0.056	0.944	Inactive	Inactive
4836203	2-[[2-[(4,8-dimethyl-2-oxo-1-benzopyran-7-yl)oxy]-1-oxopropyl]amino]-3-(5-hydroxy-1H-indol-3-yl)propanoic acid	0.114035	0.285714	0.00609638	0.145758	0.162258	0.718797	0.188006	0.344409	0.426032	0.449236	0.894832	0.0624239	0	0.148483	0	0.284553	0	0	0.227273	0	0.647546	0.1	1	0.705908	0.582293	0	0.374834	0.519468	0.797221	0.387097	0.333333	0.088	0.912	Inactive	Inactive
4836209	3-(5-hydroxy-1H-indol-3-yl)-2-[[2-[(4-methyl-6-oxo-3-benzo[c][1]benzopyranyl)oxy]-1-oxopropyl]amino]propanoic acid	0.141304	0.285714	0.0876091	0.145758	0.108263	0.701743	0.190738	0.312818	0.414857	0.419035	0.894603	0	0	0.148483	0	0.40537	0	0	0.227273	0	0.651426	0.1	1	0.725318	0.582293	0	0.374834	0.57802	0.739228	0.516129	0.333333	0.032	0.968	Inactive	Inactive
4836638	2-[[2-[(4-butyl-7-methyl-2-oxo-1-benzopyran-5-yl)oxy]-1-oxopropyl]amino]-3-(5-hydroxy-1H-indol-3-yl)propanoic acid	0.114035	0.285714	0.168201	0.145758	0.164251	0.65204	0.443507	0.300205	0.314286	0.349274	0.894834	0.0624239	0	0.148483	0	0.426642	0	0	0.227273	0	0.659345	0.1	1	0.705914	0.582293	0	0.374834	0.55499	0.79288	0.387097	0.333333	0.128	0.872	Inactive	Inactive
4839684	(6,7-dimethoxy-3,4-dihydro-1H-isoquinolin-2-yl)-pyridin-4-ylmethanone	0.0677083	0.285714	0.110151	0	0.165575	0.470985	0.231184	0.627242	0.36	0.391706	0.194866	0.110573	0	0	0.32642	0.321482	0.0952381	0	0.0909091	0	0	0.1	0	0.494394	0.606863	0	0	0.390352	0.756303	0.290323	0.333333	0.024	0.976	Inactive	Inactive
4860059		0.127451	0.285714	0.720334	0.373377	0.0623092	0.65434	0.501431	0.341828	0.452055	0.396581	0.892287	0	0	0	0.159788	0.999991	0.047619	0	0.181818	0	0.799187	0.1	1	0.48584	0.873992	0	0.177561	0.490672	0.661466	0.387097	0.666667	0.088	0.912	Inactive	Inactive
4860344		0.127451	0.285714	0.649458	0.373377	0.0640063	0.640429	0.463655	0.395235	0.4752	0.400245	0.892287	0	0	0	0.159788	1	0.047619	0	0.181818	0	0.802116	0.1	1	0.48584	0.873992	0	0.177561	0.371643	0.625093	0.387097	0.666667	0.04	0.96	Inactive	Inactive
4869321	1-(6,7-dimethoxy-3,4-dihydro-1H-isoquinolin-2-yl)-2-(2,5-dimethoxyphenyl)ethanone	0.0677083	0.285714	0.0248201	0	0.187645	0.425606	0.202606	0.699452	0.377143	0.459418	0.196773	0	0	0.148483	0.32642	0.246773	0.0952381	0	0.0909091	0	0	0.1	0	0.42588	0.600994	0	0.186397	0.260458	0.75601	0.258065	0.166667	0.016	0.984	Inactive	Inactive
4869432	1-(6,7-dimethoxy-3,4-dihydro-1H-isoquinolin-2-yl)-2-(4-methoxyphenyl)ethanone	0.0677083	0.285714	0.265291	0	0.181267	0.433019	0.229672	0.626032	0.341467	0.48763	0.194485	0	0	0.0742415	0.32642	0.242085	0.0952381	0	0.0909091	0	0	0.1	0	0.425567	0.600975	0	0.0931985	0.279322	0.712202	0.258065	0.166667	0.008	0.992	Inactive	Inactive
4873919	4-[7-(3,4-dimethoxyphenyl)-5-oxo-7,8-dihydro-6H-quinazolin-2-yl]-1-piperazinecarboxylic acid ethyl ester	0.0492424	0.428571	0.25481	0	0.157373	0.458548	0.216959	0.573331	0.427172	0.319148	0.892622	0.221146	0	0	0.486208	0.337027	0.238095	0	0.136364	0	0	0.2	0	0.895525	0.606849	0	0	0.391175	0.716685	0.290323	0.333333	0.896	0.104	Active	Active
4877671	N-(1,2,3,4-tetrahydronaphthalen-1-yl)cyclopentanecarboxamide	0.0722222	0.285714	0.198909	0.31149	0.142211	0.338191	0.431066	0.176675	0.314286	0.27822	0.143954	0	0	0	0	0.309071	0	0	0.0909091	0	0.843802	0	0	0.416312	0.835483	0	0	0.613671	0.558781	0.193548	0	0.08	0.92	Inactive	Inactive
4877786	2-(1H-indol-3-yl)imidazo[1,2-a]pyridine	0.12037	0.285714	0.0485988	0.279652	0.0892586	0.762745	0.286702	0.199764	0.264	0.241981	0.189939	0.110573	0	0.024287	0	0.35958	0	0	0	0	0	0	0	0.26471	0.817879	0	0.0915397	0.544724	0.682273	0.580645	0.5	0.136	0.864	Inactive	Inactive
4877851	3-hydroxy-N-(1,2,3,4-tetrahydronaphthalen-1-yl)-1-adamantanecarboxamide	0.379167	0.285714	0.213434	0	0.0976216	0.366894	0.509752	0.292984	0.257143	0.41297	0.61894	0	0	0	0	0.607219	0	0	0.363636	0	0.875001	0	0	0.424505	0.772085	0	0	0.66694	0.54882	0.193548	0	0.128	0.872	Inactive	Inactive
4878679	7-methyl-8-(5-methyl-2-furanyl)-3-(phenylmethyl)purine-2,6-dione	0.0541667	0.428571	0.123104	0.300946	0.139635	0.77844	0.455905	0.419591	0.289756	0.430143	0.888404	0.110573	0	0.0771497	0.400332	0.471049	0.047619	0	0	0.426016	0.6109	0.4	1	0.689935	0.662309	0	0.0933725	0.532672	0.70294	0.516129	0.5	0.992	0.008	Active	Active
4881796	1-(6,7-dimethoxy-3,4-dihydro-1H-isoquinolin-2-yl)-3-phenoxy-1-propanone	0.0677083	0.285714	0.360066	0	0.175747	0.430229	0.1965	0.481763	0.314286	0.361316	0.194406	0	0	0.0742415	0.32642	0.304084	0.142857	0	0.0909091	0	0	0.1	0	0.4228	0.606806	0	0.0931985	0.364815	0.685693	0.258065	0.166667	0.064	0.936	Inactive	Inactive
4883672	2-[(4-methoxyphenyl)methyl-methylamino]-N-(1,2,3,4-tetrahydronaphthalen-1-yl)propanamide	0.0677083	0.285714	0.262217	0	0.194941	0.361982	0.28465	0.425722	0.367218	0.308831	0.178502	0	0	0.0742415	0	0.31011	0.047619	0	0.227273	0	0.838937	0.1	1	0.451884	0.600975	0	0.0931985	0.392545	0.573777	0.225806	0	0.096	0.904	Inactive	Inactive
4884364	2-acetamido-3-(1H-indol-3-yl)-N-[2-(2-pyridinyl)ethyl]propanamide	0.0722222	0.285714	0.376881	0.145758	0.215859	0.579718	0.268047	0.194731	0.259923	0.164919	0.892088	0.110573	0	0	0	0.342908	0.047619	0	0.0909091	0	0.708085	0	1	0.465574	0.81729	0	0.0979371	0.502119	0.676352	0.290323	0.333333	0.176	0.824	Inactive	Inactive
4884508	N-[2-(1H-indol-3-yl)ethyl]-2-(7,7,9-trimethyl-2,4-dioxo-1,3-diazaspiro[4.5]decan-3-yl)acetamide	0.0570175	0.285714	0.385483	0.214066	0.162324	0.543092	0.588849	0.422057	0.384686	0.320399	0.892729	0	0	0.0298146	0	0.618474	0.0952381	0	0.272727	0	0.731894	0.1	1	0.67771	0.81729	0	0.195874	0.772125	0.660709	0.290323	0.333333	0.12	0.88	Inactive	Inactive
4885256	6-amino-5-[(4-methoxyphenyl)-(4-phenyl-1-piperazinyl)methyl]-1-propylpyrimidine-2,4-dione	0	0.571429	0.441256	0	0.221754	0.448055	0.386205	0.419969	0.354514	0.329904	0.88837	0	0	0.107202	0	0.474522	0.238095	0	0.0909091	0	0.640848	0.1	0	0.68881	0.600975	0.845908	0.187505	0.521276	0.646337	0.290323	0.333333	0.944	0.056	Active	Active
4885308	N-(3-acetylphenyl)-2,4,5-trimethoxybenzamide	0	0.285714	0.195278	0	0.312177	0.543252	0.317964	0.650568	0.388235	0.424122	0.892692	0	0	0.0742415	0.486208	0.278523	0	0	0	0	0.707736	0.1	0	0.507231	0.602403	0	0.0931985	0.391158	0.774784	0.645161	0	0.008	0.992	Inactive	Inactive
4886054	1,3-diethyl-3'-phenylspiro[1,3-diazinane-5,5'-2,4,4a,6-tetrahydro-1H-pyrazino[1,2-a]quinoline]-2,4,6-trione	0.0866667	0.285714	0.460476	0	0.0951409	0.482684	0.306433	0.438724	0.481905	0.381648	0.888474	0	0	0	0	0.78345	0.238095	0	0.272727	0	0	0.1	0	0.697512	0.806808	0	0	0.489908	0.651178	0.258065	0.5	0.776	0.224	Active	Active
4886653	N-[2-(2-methoxyethyl)-3,4-dihydro-1H-pyrazino[1,2-a]benzimidazol-8-yl]-2-(4-methyl-1-oxo-2-phthalazinyl)acetamide	0.141304	0.285714	0.1335	0.0985916	0.0867759	0.579046	0.416247	0.464981	0.266846	0.279763	0.891897	0.110573	0.211509	0.0627756	0	0.4135	0.285714	0	0	0.576513	0.741208	0.5	1	0.546891	0.783022	0	0.200502	0.398004	0.721998	0.387097	0.5	0.984	0.016	Active	Active
4887123	N-[2-(5-methyl-1H-indol-3-yl)ethyl]-2-phenylbutanamide	0.0722222	0.285714	0.0265272	0.145758	0.190493	0.481601	0.304987	0.321541	0.371755	0.2165	0.204961	0	0	0	0	0.343312	0.047619	0	0.0909091	0	0.797178	0	0	0.426277	0.81729	0	0	0.439051	0.605794	0.290323	0.166667	0.008	0.992	Inactive	Inactive
4889221	2-(2,4-dimethylanilino)-8-methyl-4-phenyl-1,4-dihydropyrimido[1,2-a][1,3,5]triazin-6-one	0.0492424	0.428571	0.363195	0	0.13066	0.602732	0.510402	0.390532	0.232425	0.382211	0.19331	0.199228	0	0	0	0.431075	0	0.25	0.136364	0	0.813266	0	0	0.50096	0.873063	0	0	0.555016	0.633884	0.548387	0.333333	0.912	0.088	Active	Active
4891872	1',5-dimethylspiro[1,3,9-triazapentacyclo[12.8.0.02,11.04,9.015,20]docosa-2(11),3,5,7,15,17,19-heptaene-13,5'-1,3-diazinane]-2',4',6',10-tetrone	0.160494	0.142857	0.226828	0	0.0362056	0.660735	0.270216	0.537635	0.490286	0.50551	0.892911	0.124848	0	0.0659219	0	0.755354	0.047619	0	0.0909091	0	0.605356	0	0	0.690224	0.839213	0	0.185846	0.812669	0.664657	0.258065	0.833333	0.056	0.944	Inactive	Inactive
4893522	4-[[2-(6,7-dimethoxy-3,4-dihydro-1H-isoquinolin-2-yl)-1-oxoethyl]amino]-N,N-diethylbenzamide	0.0677083	0.285714	0.170677	0	0.210172	0.407226	0.343769	0.528314	0.34781	0.325908	0.89257	0	0	0	0.32642	0.257384	0.238095	0	0.363636	0	0.75347	0.2	1	0.493375	0.606863	0	0	0.310807	0.741177	0.387097	0.166667	0.112	0.888	Inactive	Inactive
4898241		0.127451	0.285714	0.646021	0.373377	0.0646149	0.615771	0.519248	0.336435	0.423012	0.382194	0.892287	0	0	0	0.159788	0.99991	0.047619	0	0.181818	0	0.802787	0.1	1	0.485824	0.873992	0	0.177561	0.465756	0.634834	0.387097	0.666667	0.064	0.936	Inactive	Inactive
4899523	N-ethyl-4,5,6-trimethoxy-N-(phenylmethyl)-1H-indole-2-carboxamide	0.0722222	0.285714	0.283989	0.145758	0.214826	0.527419	0.417636	0.620433	0.339429	0.355191	0.228787	0	0	0.0390327	0.32642	0.420153	0.0952381	0	0.136364	0	0	0.2	1	0.535874	0.607166	0	0.0922975	0.450806	0.664768	0.483871	0.166667	0.752	0.248	Active	Active
4903451	6-methoxy-N-(2-phenylethyl)-1H-indole-2-carboxamide	0.0722222	0.285714	0.263144	0.145758	0.170693	0.5674	0.28312	0.322456	0.235714	0.32057	0.212055	0	0	0.113274	0	0.296665	0.047619	0	0.0909091	0	0.755639	0	1	0.528706	0.601084	0	0.185496	0.464862	0.633345	0.419355	0.166667	0.056	0.944	Inactive	Inactive
4908861	2-(6,7-dimethoxy-3,4-dihydro-1H-isoquinolin-2-yl)-N-(3,4-dimethylphenyl)acetamide	0.0677083	0.285714	0.185712	0	0.18294	0.451439	0.363288	0.602352	0.314286	0.42863	0.194132	0	0	0	0.32642	0.234783	0.142857	0	0.0909091	0	0.771388	0.2	1	0.4543	0.606863	0	0	0.244843	0.632646	0.290323	0.166667	0.008	0.992	Inactive	Inactive
4912750	1-[2-(1-adamantyl)ethyl]-2-pyrrolidinone	0.433333	0.285714	0.323769	0.214066	0.126544	0.246439	0.449293	0.329326	0.141429	0.301869	0.0631818	0	0	0	0	0.456457	0.0952381	0	0.181818	0	0	0	0	0.413885	0.846452	0	0	0.612354	0	0.0967742	0.166667	0.048	0.952	Inactive	Inactive
4918881	N-[(6,7-dimethoxy-1-isoquinolinyl)-(3,4-dimethoxyphenyl)methyl]acetamide	0.0677083	0.285714	0.0843741	0	0.216666	0.540369	0.312556	0.707498	0.372757	0.384552	0.224457	0.110573	0	0	0.652841	0.350415	0	0	0	0	0.769552	0.2	0	0.401195	0.606849	0	0	0.378511	0.78912	0.387097	0.166667	0.056	0.944	Inactive	Inactive
4919452	2-acetamido-3-(1H-indol-3-yl)-N-[2-(4-methoxyphenoxy)ethyl]propanamide	0.0722222	0.285714	0.466786	0.145758	0.223967	0.571824	0.208527	0.310761	0.289756	0.228784	0.892088	0	0	0.213507	0	0.313823	0.0952381	0	0.0909091	0	0.703839	0	1	0.465806	0.60098	0	0.39143	0.449559	0.683176	0.290323	0.166667	0.144	0.856	Inactive	Inactive
4964999	1-(6,7-dimethoxy-3,4-dihydro-1H-isoquinolin-2-yl)-2-phenylethanone	0.0677083	0.285714	0.209979	0	0.169555	0.433829	0.293489	0.535835	0.299496	0.464039	0.193822	0	0	0	0.32642	0.304377	0.0952381	0	0.0909091	0	0	0.1	0	0.425567	0.606863	0	0	0.330434	0.657363	0.258065	0.166667	0.024	0.976	Inactive	Inactive
4968413	2-[(5-methyl-3-oxo-2-phenyl-1H-pyrazol-4-yl)-(2-nitrophenyl)methyl]propanedinitrile	0	0.428571	0.246557	0.0985916	0.271267	0.798103	0.397669	0.209907	0.350204	0.312633	0.893102	0.0555107	0.788491	0.0390327	0	0.490958	0	0.25	0.136364	0	0.758508	0	1	0.54753	0.923703	0.719184	0.0959281	0.600036	0.736057	0.387097	0.166667	0.928	0.072	Active	Active
4975397	N-(1,3-dimethyl-2,4,6-trioxo-7'-spiro[1,3-diazinane-5,4'-2,3,3a,5-tetrahydro-1H-pyrrolo[1,2-a]quinoline]yl)-2-methoxybenzamide	0.0902778	0.285714	0.567931	0.214066	0.105166	0.591217	0.294232	0.586205	0.513695	0.417063	0.893357	0	0	0.0742415	0	0.754877	0.047619	0	0.181818	0	0.746197	0	0	0.696273	0.602205	0	0.0931985	0.73684	0.724294	0.548387	0.5	0.72	0.28	Active	Active
4986185	3-[1-(4-methoxyphenyl)-2-nitroethyl]-2-methylindolizine	0.0722222	0.285714	0.324036	0.0985916	0.20116	0.666526	0.258213	0.462347	0.285551	0.33	0.773382	0	0	0.104056	0	0.423294	0.047619	0	0	0	0	0	0	0.14875	0.600975	0	0.0931985	0.483709	0.682136	0.290323	0.333333	0.816	0.184	Active	Active
5013789	8-(4-ethylphenyl)-7,8-dihydro-5H-[1,3]dioxolo[4,5-g]quinolin-6-one	0.114035	0.285714	0.327879	0.214066	0.0904423	0.561117	0.304686	0.40877	0.272381	0.409394	0.216282	0	0	0.333333	0.32642	0.330498	0	0	0	0	0.756113	0	0	0.438683	0.669238	0	0	0.436718	0.604477	0.354839	0.333333	0.12	0.88	Inactive	Inactive
5034241	4-(6,7-dimethoxy-1,2,3,4-tetrahydroisoquinolin-1-yl)benzoic acid methyl ester	0.0677083	0.285714	0.301069	0	0.16987	0.451683	0.241968	0.665344	0.44	0.328279	0.196318	0	0	0	0.32642	0.324426	0.047619	0	0.0909091	0	0.908783	0.1	0	0.709596	0.606863	0	0	0.428633	0.717882	0.290323	0.166667	0.024	0.976	Inactive	Inactive
5052340	4-[[2-[2-(3,4-dimethoxyphenyl)-1-oxoethyl]-6,7-dimethoxy-3,4-dihydro-1H-isoquinolin-1-yl]methoxy]benzoic acid methyl ester	0.0492424	0.428571	0.117242	0	0.165684	0.49146	0.216652	0.650771	0.409655	0.352542	0.892687	0	0	0.139265	0.652841	0.347951	0.0952381	0	0.0909091	0	0	0.3	1	0.709603	0.606849	0	0.200295	0.120353	0.765602	0.322581	0.166667	0.048	0.952	Inactive	Inactive
5057814	4-[1-(3-methoxyphenyl)-2-nitroethyl]-5-methyl-2-phenyl-1H-pyrazol-3-one	0	0.428571	0.0627972	0.0985916	0.258294	0.667297	0.352773	0.391398	0.275604	0.333975	0.893095	0.0181598	0	0.104056	0	0.454889	0.047619	0.25	0.181818	0	0.780367	0	1	0.547503	0.60099	0	0.0931985	0.461055	0.720967	0.387097	0.166667	0.96	0.04	Active	Active
5064438	4-[[6,7-dimethoxy-2-[2-(4-methoxyphenyl)-1-oxoethyl]-3,4-dihydro-1H-isoquinolin-1-yl]methoxy]benzoic acid methyl ester	0.0492424	0.428571	0.188659	0	0.160727	0.493342	0.203492	0.593925	0.387429	0.35812	0.892686	0	0	0.213507	0.32642	0.347729	0.0952381	0	0.0909091	0	0	0.2	1	0.709603	0.600975	0	0.293493	0.15506	0.732762	0.322581	0.166667	0.024	0.976	Inactive	Inactive
5076888	2,3-bis(2-furanyl)-N-(2-phenylethyl)-6-quinoxalinecarboxamide	0.0416667	0.571429	0.581561	0.573309	0.122422	0.721556	0.480093	0.156818	0.251429	0.25008	0.26844	0.221146	0	0.411399	0.339207	0.391997	0.047619	0	0.0909091	0	0.763841	0.3	1	0.487112	0.655211	0	0.184595	0.591396	0.647249	0.741935	0.5	0.992	0.008	Active	Active
5102086	4,5-dimethoxy-10,14,15-triazatetracyclo[8.7.0.02,7.012,16]heptadeca-2,4,6,12(16),13-pentaen-11-one	0.191176	0.142857	0.14412	0.214066	0.0616494	0.587291	0.234726	0.617089	0.382239	0.511435	0.211687	0.109766	0.211509	0	0.32642	0.37293	0.047619	0	0.0909091	0	0	0.1	0	0.503001	0.606863	0	0	0.359183	0.753332	0.258065	0.5	0.072	0.928	Inactive	Inactive
5131593	3-(3-acetylanilino)-1-(3,4-dimethoxyphenyl)pyrrolidine-2,5-dione	0	0.428571	0.122281	0.0985916	0.230331	0.60817	0.29569	0.453869	0.363345	0.329983	0.89305	0.118644	0	0	0.486208	0.361398	0	0	0	0	0.784326	0.1	1	0.499967	0.606852	0	0.0979371	0.460063	0.752091	0.419355	0.166667	0.896	0.104	Active	Active
5136400	7-amino-2,3-dihydro-1H-pyrrolo[2,1-b]quinazolin-9-one	0.166667	0.142857	0.114311	0.214066	0.0857081	0.618147	0.389919	0.309249	0.354514	0.604644	0.246413	0	0	0.0329609	0	0.324019	0.047619	0	0.0909091	0	0	0	0	0.512069	0.756271	0.215755	0.0944125	0.623095	0.750089	0.387097	0.333333	0.056	0.944	Inactive	Inactive
5149882	1-(1H-indol-3-yl)-2-(2-methyl-1-piperidinyl)ethanol	0.0722222	0.285714	0.127839	0.145758	0.155264	0.395733	0.364635	0.290192	0.383645	0.340261	0.20336	0	0	0	0	0.34993	0.0952381	0	0.318182	0	0	0.1	1	0.379881	0.776397	0	0	0.423362	0.640151	0.290323	0.333333	0.024	0.976	Inactive	Inactive
5155978	4-(4-ethoxyphenyl)-4-oxo-2-(1-piperidinyl)butanoic acid	0	0.285714	0.275376	0	0.33263	0.39391	0.372214	0.230111	0.364571	0.290385	0.892647	0	0	0.0742415	0.159788	0.316409	0.142857	0	0.318182	0	0	0.2	1	0.667657	0.605592	0	0.191136	0.508976	0.76684	0.290323	0.166667	0.824	0.176	Active	Active
5159585	1-(2,6-dimethyl-1H-indol-3-yl)-2-(3,5-dimethyl-1-piperidinyl)ethanone	0.0722222	0.285714	0.162487	0.0985916	0.171621	0.463799	0.624899	0.47187	0.242449	0.341268	0.197034	0	0	0	0.159788	0.300405	0.142857	0	0.0909091	0	0	0.1	1	0.300416	0.821819	0	0	0.729395	0.612103	0.354839	0.333333	0.816	0.184	Active	Active
5187128	2-(3,5-dimethyl-1-piperidinyl)-1-(5-methoxy-1H-indol-3-yl)ethanone	0.0722222	0.285714	0.118129	0.145758	0.174136	0.471002	0.577931	0.487391	0.255126	0.35789	0.211754	0	0	0.0742415	0.159788	0.318281	0.142857	0	0.0909091	0	0	0.1	1	0.299755	0.601008	0	0.0931985	0.698647	0.739408	0.387097	0.333333	0.064	0.936	Inactive	Inactive
5196982	2-(1H-indol-3-yl)-N-[2-(1H-indol-3-yl)ethyl]-2-oxoacetamide	0.12037	0.285714	0.132342	0.279652	0.125957	0.704505	0.264721	0.231485	0.391648	0.191585	0.872097	0	0	0	0	0.364216	0.047619	0	0.0909091	0	0.700703	0.1	1	0.590534	0.81729	0	0	0.422303	0.672656	0.451613	0.333333	0.04	0.96	Inactive	Inactive
5207289	N-[2-(5-nitro-2-furanyl)-4-oxo-1,2-dihydroquinazolin-3-yl]acetamide	0.0722222	0.285714	0.281641	0.214066	0.162354	0.86587	0.398521	0.182837	0.35619	0.459418	0.894817	0.155995	0	0	0.169603	0.392378	0	0	0	0	0.620861	0.4	1	0.558604	0.697673	0	0.0798059	0.573263	0.773591	0.419355	0.333333	0.928	0.072	Active	Active
5221438	N-(2-phenylethyl)-1-isoquinolinecarboxamide	0.0677083	0.285714	0.372001	0	0.152026	0.536191	0.387422	0.198881	0.264	0.202548	0.202248	0.110573	0	0.0390327	0	0.372786	0.047619	0	0.0909091	0	0.756304	0.1	1	0.535419	0.833283	0	0.0922975	0.458803	0.633597	0.419355	0.166667	0.128	0.872	Inactive	Inactive
5281750	(1R,4Z,7R,17R)-4-ethylidene-7-hydroxy-7-methyl-6-methylene-2,9-dioxa-14-azatricyclo[9.5.1.014,17]heptadec-11-ene-3,8-dione	0.191176	0.142857	0.0576198	0.279652	0.104178	0.571857	0.29058	0.414319	0.585055	0.276508	0.893908	0.124848	0	0.0650234	0	0.541347	0.142857	0	0.136364	0	0	0.3	1	0.72119	0.66067	0	0.20604	0.536017	0.62645	0.16129	0.5	0.072	0.928	Inactive	Inactive
5286105	(E)-3-(4-phenylphenyl)-N-(3-pyridinylmethyl)-2-propenamide	0	0.428571	0.132034	0	0.2021	0.511815	0.305735	0.19681	0.222857	0.174643	0.18777	0.235421	0	0	0	0.243227	0.047619	0	0	0	0.731219	0	0	0.469187	0.83644	0	0	0.582778	0.654018	0.548387	0.166667	0.2	0.8	Inactive	Inactive
5289825	1-[(4R,6S,7S,11R,14S)-5-acetyl-14-hydroxy-7,11-dimethyl-5-azapentacyclo[8.8.0.02,7.04,6.011,16]octadec-16-en-6-yl]ethanone	0.240741	0.142857	0.126071	0.340144	0.0547331	0.362465	0.260043	0.47168	0.776914	0.567457	0.891697	0.0624239	0	0	0.159788	0.851449	0	0	0.272727	0	0	0.1	1	0.408776	0.767351	0	0.0897849	0.128524	0.305311	0.0967742	0.166667	0.096	0.904	Inactive	Inactive
5291630	(E)-N-[2-(3,4-dimethylphenoxy)ethyl]-3-(2-furanyl)-2-propenamide	0	0.285714	0.107446	0.31149	0.277368	0.580839	0.192758	0.295296	0.296327	0.35058	0.240409	0.124848	0	0.383081	0	0.166847	0.0952381	0	0	0	0.7076	0	1	0.469059	0.608841	0	0.293667	0.396211	0.65406	0.322581	0.166667	0.968	0.032	Active	Active
5295112	2,3,3,12-tetramethyl-4-oxa-6,16-diazatetracyclo[7.7.0.02,6.010,15]hexadeca-1(9),10(15),11,13-tetraen-5-one	0.203125	0.142857	0.256588	0.15156	0.0652523	0.570279	0.167875	0.582986	0.641143	0.383327	0.202889	0	0	0	0	0.751279	0.047619	0	0.5	0	0	0	0	0.898991	0.689698	0	0.180577	0.333294	0.592556	0.290323	0.5	0.048	0.952	Inactive	Inactive
5298123	N-(6-acetyl-1,3-benzodioxol-5-yl)-3-(1-tetrazolyl)propanamide	0.077381	0.285714	0.43204	0.490578	0.171675	0.762248	0.240553	0.441558	0.268571	0.382004	0.892481	0.327684	0	0.62203	0.486208	0.294395	0.047619	0	0	0.375115	0.696747	0	0	0.438684	0.669256	0	0.102565	0.524537	0.944224	0.419355	0.333333	0.968	0.032	Active	Active
5307417	6-(2-furanyl)-3-methyl-4-oxo-1,5,6,7-tetrahydroindole-2-carboxylic acid 2-methoxyethyl ester	0.077381	0.285714	0.324532	0.393499	0.185852	0.671373	0.366751	0.469592	0.328653	0.362428	0.892433	0	0	0.347872	0.159788	0.467582	0.0952381	0	0	0	0	0.1	1	0.753338	0.645297	0	0.292766	0.455493	0.749075	0.322581	0.333333	0.968	0.032	Active	Active
5307519	2-methyl-N-(9-oxo-2,3-dihydro-1H-pyrrolo[2,1-b]quinazolin-7-yl)benzamide	0.114035	0.285714	0.203666	0.214066	0.102115	0.606478	0.37375	0.314177	0.352967	0.403004	0.892603	0	0	0.0329609	0	0.373181	0.047619	0	0.0909091	0	0.739088	0	0	0.512069	0.878698	0	0.0944125	0.509548	0.682094	0.645161	0.333333	0.048	0.952	Inactive	Inactive
5307589	1-(1-acetyl-2,3-dihydroindol-5-yl)-2-(4-methyl-1-piperidinyl)ethanone	0.0722222	0.285714	0.189359	0.145758	0.174188	0.383521	0.419586	0.391366	0.388235	0.46053	0.892401	0	0	0	0.159788	0.278685	0.190476	0	0.272727	0	0	0.1	1	0.416874	0.895245	0	0	0.456642	0.667821	0.354839	0.333333	0.68	0.32	Active	Active
5307612	6-(2-furanyl)-3-methyl-4-oxo-1,5,6,7-tetrahydroindole-2-carboxylic acid [(E)-but-2-enyl] ester	0.077381	0.285714	0.324532	0.393499	0.185852	0.685015	0.341016	0.326	0.328653	0.362428	0.892433	0.124848	0	0.347872	0.159788	0.467582	0.047619	0	0	0	0	0	1	0.753915	0.645297	0	0.292766	0.477067	0.63057	0.322581	0.333333	0.976	0.024	Active	Active
5307613	N-[2-(dipropylamino)ethyl]-1,5-dimethyl-4-oxo-2-pyrrolo[3,2-c]quinolinecarboxamide	0.166667	0.142857	0.621474	0.0985916	0.158959	0.44967	0.411197	0.505611	0.386122	0.388649	0.892399	0	0	0.0390327	0	0.496604	0.190476	0	0.181818	0.475535	0.777351	0.1	1	0.529269	0.834631	0	0.0922975	0.574663	0.688765	0.548387	0.333333	0.744	0.256	Active	Active
5307663	N-[(1-ethyl-2-pyrrolidinyl)methyl]-1,5-dimethyl-4-oxo-2-pyrrolo[3,2-c]quinolinecarboxamide	0.12037	0.285714	0.478425	0.300946	0.111483	0.509901	0.332382	0.508173	0.428571	0.434226	0.892399	0	0	0.0390327	0	0.465779	0.142857	0	0.318182	0.478201	0.792523	0.1	1	0.52929	0.835067	0	0.0922975	0.415851	0.68909	0.548387	0.5	0.784	0.216	Active	Active
5307983	1-(1-acetyl-6-indolyl)-2-[4-(2-methoxyphenyl)-1-piperazinyl]ethanone	0.0515873	0.428571	0.113994	0.145758	0.152654	0.527284	0.327016	0.469606	0.381333	0.301239	0.892419	0	0	0.0742415	0.159788	0.350274	0.238095	0	0	0.409267	0	0.3	1	0.427103	0.604266	0	0.0931985	0.308777	0.670606	0.419355	0.333333	0.904	0.096	Active	Active
5308785	2-(4-cyclohexyl-1-piperazinyl)-1-(1H-indol-6-yl)ethanone	0.0515873	0.428571	0.114215	0.214066	0.140536	0.333271	0.410353	0.2901	0.300695	0.247213	0.207134	0	0	0	0.159788	0.273167	0.238095	0	0.181818	0	0	0.2	1	0.294774	0.816884	0	0	0.43608	0.678092	0.354839	0.333333	0.768	0.232	Active	Active
5308949	1-(2,3-dihydroindol-1-yl)-3-phenyl-2-(1-pyrrolyl)-1-propanone	0.0541667	0.428571	0.0913765	0.43302	0.165451	0.568631	0.375682	0.207542	0.259923	0.256363	0.164602	0	0	0	0	0.412224	0.047619	0	0.181818	0.523804	0	0.2	1	0.484237	0.84839	0	0.0979371	0.472111	0.630026	0.290323	0.333333	0.928	0.072	Active	Active
5309232	N-[3-(4-morpholinyl)propyl]-5-oxo-1-(2-phenylethyl)-2-pyrrolidinecarboxamide	0	0.428571	0.274192	0.145758	0.203664	0.331644	0.324688	0.25483	0.272381	0.222299	0.891657	0	0	0	0	0.368962	0.333333	0	0.181818	0	0.777932	0.2	1	0.465297	0.790197	0	0.0979371	0.421031	0.614336	0.193548	0.333333	0.96	0.04	Active	Active
5309746	N-(1,3-benzodioxol-5-yl)-2-(5-methyl-2-furanyl)-3-imidazo[1,2-a]pyrazinamine	0.0942029	0.428571	0.230692	0.481124	0.0883931	0.774809	0.373045	0.349567	0.242449	0.265083	0.216478	0.221146	0	0.482477	0.549416	0.393433	0	0	0	0	0.877794	0.3	1	0.438683	0.660039	0	0.279976	0.511396	0.79608	0.741935	0.666667	0.976	0.024	Active	Active
5310683	(4Z)-4-[hydroxy(phenyl)methylidene]-5-(5-methyl-2-furanyl)-1-[2-(4-morpholinyl)ethyl]pyrrolidine-2,3-dione	0	0.571429	0.339237	0.272492	0.201301	0.552852	0.505736	0.355651	0.280762	0.337417	0.871834	0	0	0.154299	0	0.509057	0.285714	0.25	0	0	0	0.5	1	0.598723	0.58398	0	0.378037	0.432645	0.710314	0.451613	0.5	0.976	0.024	Active	Active
5310751	(4E)-4-[(2,5-dimethylphenyl)-hydroxymethylidene]-1-[3-(4-morpholinyl)propyl]-5-(3-pyridinyl)pyrrolidine-2,3-dione	0	0.571429	0.511839	0.0663795	0.201281	0.458755	0.496455	0.459991	0.304023	0.372336	0.871834	0.110573	0	0	0	0.510788	0.285714	0.25	0	0	0	0.3	1	0.59839	0.583992	0	0.093355	0.581996	0.642563	0.451613	0.5	1	0	Active	Active
5310843	(4Z)-1-[2-(dimethylamino)ethyl]-5-(2-furanyl)-4-[hydroxy-(4-propoxyphenyl)methylidene]pyrrolidine-2,3-dione	0	0.428571	0.550582	0.366614	0.269768	0.57282	0.605701	0.456184	0.337674	0.352882	0.871834	0	0	0.318058	0	0.524153	0.142857	0.25	0.0909091	0	0	0.4	1	0.598723	0.58398	0	0.377863	0.680105	0.809126	0.483871	0.333333	1	0	Active	Active
5328552	N-[(E)-2-(2,5-dihydroxyphenyl)ethenyl]formamide	0	0.142857	0.426264	0	0.353389	0.704996	0.342062	0.20673	0.377143	0.492826	0.629607	0.0624239	0	0.166667	0	0.250159	0	0	0	0	0.589355	0	0	0.589727	0.582295	0	0.186397	0.544722	0.847021	0.419355	0	0.752	0.248	Active	Active
5337890	acetic acid [4-[(Z)-2-acetamido-3-(3-hydroxyanilino)-3-oxoprop-1-enyl]-2-methoxyphenyl] ester	0	0.285714	0.0281494	0	0.37274	0.683716	0.491261	0.30966	0.236923	0.404605	0.89404	0.0805837	0	0.0390327	0.32642	0.196715	0	0.25	0	0	0.635482	0.1	1	0.633677	0.582368	0	0.185546	0.54755	0.809251	0.806452	0	0.816	0.184	Active	Active
5341572	8,8-dimethyl-5-phenyl-7,9-dihydro-1H-pyrimido[4,5-b]quinoline-2,4,6-trione	0.108333	0.285714	0.0298596	0	0.0949409	0.680034	1	0.468597	0.232425	0.487002	0.892622	0.110573	0	0.0329609	0.159788	0.504558	0	0	0	0	0.577432	0	0	0.682298	0.927106	0	0.0915397	0.92013	0.710473	0.645161	0.333333	0.888	0.112	Active	Active
5342158	(E)-3-(1,3-benzodioxol-5-yl)-N-(2-oxolanylmethyl)-2-propenamide	0.077381	0.285714	0.208506	0.490578	0.166855	0.541284	0.382044	0.299336	0.227586	0.324026	0.21798	0.124848	0	0.333333	0.32642	0.213247	0.0952381	0	0.181818	0	0.731167	0	1	0.468751	0.669221	0	0	0.573323	0.774532	0.419355	0.333333	0.12	0.88	Inactive	Inactive
5342190	(E)-3-(2-furanyl)-N-(2-oxolanylmethyl)-2-propenamide	0	0.285714	0	0.573309	0.27051	0.590483	0.457414	0.0936218	0.170612	0.290285	0.240317	0.124848	0	0.243816	0	0.014394	0.0952381	0	0.181818	0	0.719361	0	1	0.468997	0.651675	0	0.0933725	0.613451	0.787291	0.322581	0.333333	0.976	0.024	Active	Active
5350394	(E)-N-butan-2-yl-3-(2-furanyl)-2-phenyl-2-propenamide	0	0.285714	0.146284	0.31149	0.354859	0.529427	0.554795	0.229615	0.258413	0.241175	0.240388	0.0624239	0	0.243816	0	0.3252	0	0	0.227273	0	0.770085	0	0	0.489167	0.651706	0	0.0933725	0.609374	0.67609	0.516129	0.166667	0.944	0.056	Active	Active
5350473	(E)-N-(2-bicyclo[2.2.1]heptanyl)-3-(4-methoxyphenyl)-2-propenamide	0.166667	0.285714	0.149965	0.342724	0.195913	0.409565	0.526653	0.274364	0.213714	0.371233	0.180979	0.124848	0	0.0742415	0	0.215781	0	0	0.136364	0	0.811523	0	0	0.469094	0.600976	0	0.0931985	0.698218	0.707816	0.387097	0	0.088	0.912	Inactive	Inactive
5351591	(4Z)-4-ethylidene-7-hydroxy-6,7-dimethyl-2,9-dioxa-14-azatricyclo[9.5.1.014,17]heptadecane-3,8-dione	0.191176	0.142857	0.0576198	0.279652	0.104178	0.46102	0.301078	0.35828	0.585055	0.276508	0.893905	0.0624239	0	0	0	0.541347	0.142857	0	0.272727	0	0	0.3	1	0.710175	0.653631	0	0.0989441	0.537241	0.630104	0.16129	0.5	0.04	0.96	Inactive	Inactive
5357469	2-[(E)-2-phenylethenyl]quinoline	0.0677083	0.285714	0.20211	0	0.130841	0.547093	0.284548	0.0737009	0.15956	0.360125	0.151196	0.235421	0	0	0	0.253338	0	0	0	0	0	0	0	0.0245084	0.998829	0	0	0.569513	0.652107	0.580645	0.166667	0.064	0.936	Inactive	Inactive
5381711	(15Z)-15-(phenylmethylene)-2,4a,5,5a,7,8,13a,15a,15b,16-decahydro4,6-methanoindolo[3,2,1-ij]oxepino[2,3,4-de]pyrrolo[2,3-h]quinolin-14-one	0.397222	0.285714	0.720519	0.157341	0.0100236	0.492765	0.388899	0.362161	0.273733	0.324086	0.166295	0.124848	0	0	0	0.805022	0.142857	0	0.181818	0	0	0	0	0.501406	0.805954	0	0	0.478596	0.523454	0.548387	0.833333	0.184	0.816	Inactive	Inactive
5382687	1-[(E)-2-phenylethenyl]-9H-pyrido[3,4-b]indole	0.114035	0.285714	0.379337	0.0985916	0.0820472	0.644559	0.286078	0.13213	0.222857	0.204761	0.154025	0.235421	0	0	0	0.421993	0	0	0	0	0	0	0	0.266279	0.829961	0	0	0.541442	0.656503	0.677419	0.333333	0.168	0.832	Inactive	Inactive
5388982	propanoic acid [(4R,5S,6S,7R,9R,10S,16R)-6-[[(2R,3R,4R,5S,6R)-4-(dimethylamino)-3-hydroxy-5-[[(2S,4R,5S,6S)-4-hydroxy-4,6-dimethyl-5-(1-oxopropoxy)-2-oxanyl]oxy]-6-methyl-2-oxanyl]oxy]-10-hydroxy-5-methoxy-9,16-dimethyl-2-oxo-7-(2-oxoethyl)-1-oxacyclohexadeca-11,13-dien-4-yl] ester	0	0.428571	0.532629	0	0.23434	0.427158	0.450727	0.278791	0.411222	0.35531	0.895374	0.324951	0	0.328421	0.0223841	0.552135	0	0	0.727273	0	0	0.9	1	0.637998	0.655371	0	0.68741	0.632227	0.613862	0.129032	0.5	0.856	0.144	Active	Active
5389139	(1E)-2-methyl-1-[3-(1-piperidinyl)-3H-benzofuran-2-ylidene]-2-propanol	0.0722222	0.285714	0.0200427	0.0985916	0.151974	0.346571	0.707728	0.289168	0.188571	0.246397	0.191943	0.0969644	0	0.148483	0	0.445518	0.0952381	0.25	0.454545	0	0	0.1	1	0.380602	0.660155	0	0.186553	0.780129	0.632274	0.290323	0.333333	0.848	0.152	Active	Active
5389238	(4Z)-4-[hydroxy-(4-propan-2-yloxyphenyl)methylidene]-5-(4-methoxyphenyl)-1-[3-(4-morpholinyl)propyl]pyrrolidine-2,3-dione	0	0.571429	0.0511899	0.0663795	0.216475	0.443655	0.450858	0.414043	0.286349	0.375276	0.871834	0	0	0.148483	0	0.508749	0.285714	0.25	0.272727	0	0	0.3	1	0.598388	0.583978	0	0.279752	0.616577	0.75487	0.483871	0.333333	1	0	Active	Active
5389325	(4Z)-4-[hydroxy-(4-propoxyphenyl)methylidene]-1-[3-(4-morpholinyl)propyl]-5-pyridin-4-ylpyrrolidine-2,3-dione	0	0.571429	0.0951754	0.0663795	0.208056	0.44215	0.454047	0.358389	0.264	0.330849	0.871834	0.110573	0	0.0742415	0	0.524098	0.333333	0.25	0.0909091	0	0	0.3	1	0.598388	0.583978	0	0.186553	0.649336	0.781845	0.483871	0.5	1	0	Active	Active
5389405	(4Z)-4-[hydroxy-(4-methoxyphenyl)methylidene]-1-[2-(4-morpholinyl)ethyl]-5-(2-pyridinyl)pyrrolidine-2,3-dione	0	0.571429	0.029499	0.0663795	0.203523	0.489154	0.425761	0.436693	0.292888	0.368657	0.871834	0.110573	0	0.0742415	0	0.50874	0.285714	0.25	0	0	0	0.5	1	0.598599	0.583979	0	0.284491	0.423614	0.745095	0.483871	0.5	1	0	Active	Active
5389424	(4Z)-4-[(3,4-dimethoxyphenyl)-hydroxymethylidene]-1-[2-(4-morpholinyl)ethyl]-5-(2-pyridinyl)pyrrolidine-2,3-dione	0	0.571429	0.0430771	0.0663795	0.210084	0.487776	0.422493	0.516127	0.324343	0.377426	0.871834	0.110573	0	0	0.32642	0.508839	0.285714	0.25	0	0	0	0.6	1	0.598599	0.583981	0	0.191292	0.385108	0.752835	0.516129	0.5	1	0	Active	Active
5389752	4-[(E)-[1-[2-(dimethylamino)ethyl]-2-(5-methyl-2-furanyl)-4,5-dioxo-3-pyrrolidinylidene]-hydroxymethyl]-3,5-dimethyl-1H-pyrrole-2-carboxylic acid ethyl ester	0	0.428571	0.212653	0.356418	0.292359	0.64036	0.563148	0.565112	0.414857	0.346563	0.894446	0	0	0.193332	0	0.508737	0.142857	0.25	0.136364	0	0	0.4	1	0.753136	0.584088	0	0.470335	0.464017	0.783277	0.516129	0.5	0.976	0.024	Active	Active
5389770	(4Z)-1-[2-(dimethylamino)ethyl]-5-(4-hydroxy-3-methoxyphenyl)-4-[hydroxy-[4-(2-methylpropoxy)phenyl]methylidene]pyrrolidine-2,3-dione	0	0.428571	0.645601	0.0663795	0.279066	0.512586	0.582706	0.554255	0.403025	0.408365	0.871834	0	0	0.0742415	0.16321	0.439185	0.142857	0.25	0.0454545	0	0	0.4	1	0.598484	0.583978	0	0.186553	0.842328	0.799111	0.483871	0.166667	0.952	0.048	Active	Active
5389837	10a-[(E)-2-(2-furanyl)ethenyl]-10,10-dimethyl-3,4-dihydro-1H-pyrimido[1,2-a]indol-2-one	0.12037	0.285714	0.558792	0.342724	0.098911	0.565873	0.196534	0.366019	0.565714	0.32519	0.241467	0.124848	0	0.243816	0	0.854622	0.047619	0	0	0	0.836578	0	0	0.416558	0.651659	0	0.185166	0.513651	0.592769	0.225806	0.5	0.888	0.112	Active	Active
5389882	3a-[(E)-2-(2-furanyl)ethenyl]-4,4-dimethyl-1,3-dihydroimidazo[1,2-a]indol-2-one	0.127451	0.285714	0.542045	0.43302	0.104528	0.633821	0.227873	0.388193	0.546374	0.362873	0.241467	0.124848	0	0.243816	0	0.85514	0.047619	0	0	0	0.82049	0.1	1	0.462146	0.651659	0	0.185166	0.49165	0.602661	0.225806	0.5	0.936	0.064	Active	Active
5389912	4-[(E)-[1-[2-(dimethylamino)ethyl]-2-(2-furanyl)-4,5-dioxo-3-pyrrolidinylidene]-hydroxymethyl]-3,5-dimethyl-1H-pyrrole-2-carboxylic acid ethyl ester	0	0.428571	0.192114	0.445986	0.289489	0.660309	0.578236	0.57073	0.408571	0.337422	0.894446	0	0	0.282849	0	0.508506	0.142857	0.25	0.136364	0	0	0.4	1	0.753136	0.584088	0	0.376962	0.493047	0.822844	0.516129	0.5	0.976	0.024	Active	Active
5389998	(1S,5R,7R)-3-(2-furanylmethyl)-4-oxo-10-oxa-3-azatricyclo[5.2.1.01,5]dec-8-ene-6-carboxylic acid propyl ester	0.216667	0.285714	0.0455276	0.559806	0.141093	0.669572	0.488648	0.29927	0.314286	0.340895	0.892078	0.124848	0	0.243816	0	0.69207	0.142857	0	0.0909091	0	0	0.2	1	0.6454	0.647688	0	0.280093	0.595948	0.668501	0.16129	0.666667	0.984	0.016	Active	Active
5390047	2-[(1S,3R,3aR,6aS)-5-cyclohexyl-2',4,6-trioxo-1-spiro[1,2,3a,6a-tetrahydropyrrolo[3,4-c]pyrrole-3,3'-1H-indole]yl]acetamide	0.0984848	0.285714	0.274416	0.206615	0.117115	0.575691	0.561018	0.22643	0.343866	0.375177	0.895247	0	0	0	0	0.792987	0	0	0.181818	0	0.732786	0	1	0.483703	0.802161	0.179796	0.0897849	0.628444	0.701635	0.290323	0.5	0.072	0.928	Inactive	Inactive
5406157	1-methyl-9H-pyrido[3,4-b]indole-3-carboxylic acid	0.166667	0.142857	0.11147	0.0985916	0.0971557	0.791654	0.153306	0.327074	0.350204	0.443711	0.592566	0.110573	0	0.0390327	0	0.392617	0	0	0	0	0	0.2	1	0.751652	0.631541	0	0.0922975	0.550093	0.701276	0.516129	0.333333	0.144	0.856	Inactive	Inactive
5459639	3-[6-[[2-(butylamino)-1-[3-methoxycarbonyl-4-(2-methoxy-2-oxoethoxy)phenyl]-2-oxoethyl]-[2-(1H-indol-3-yl)ethyl]amino]-6-oxohexyl]-4-methyl-2-oxo-6-(4-phenylphenyl)-1,6-dihydropyrimidine-5-carboxylic acid (phenylmethyl) ester	0.0277778	0.857143	0.379182	0.145758	0.170621	0.523844	0.368259	0.377075	0.361282	0.250124	0.893952	0.0181598	0	0.184369	0.142945	0.477275	0.238095	0.25	0.409091	0	0.774375	0.3	1	0.724815	0.625278	0	0.388414	0.349745	0.668762	0.387097	0.333333	0.296	0.704	Inactive	Inactive
5459665	1-benzoyl-N-[2-(1H-indol-3-yl)ethyl]-5-(2-methylpropyl)-2H-pyrrole-5-carboxamide	0.0541667	0.428571	0.373121	0.295648	0.178172	0.529627	0.470699	0.307282	0.44	0.276222	0.891822	0.124848	0	0	0	0.706439	0.0952381	0	0.181818	0	0.801094	0.1	1	0.49679	0.81729	0	0.0897849	0.595263	0.61016	0.290323	0.333333	0.904	0.096	Active	Active
5459715	(2R,5R)-1-acetyl-5-methyl-N-[(5-methyl-2-furanyl)methyl]-2-(phenylmethyl)-2H-pyrrole-5-carboxamide	0	0.428571	0.199996	0.31149	0.249944	0.590785	0.289662	0.279421	0.414857	0.356317	0.891942	0.124848	0	0.154299	0	0.682729	0.047619	0	0.227273	0	0.74293	0.1	1	0.483723	0.652423	0	0.27653	0.366381	0.607322	0.193548	0.333333	0.976	0.024	Active	Active
5546298	(E)-3-phenyl-N-(3-pyridinylmethyl)-2-propenamide	0	0.285714	0	0	0.253832	0.510418	0.345769	0.155151	0.139379	0.272973	0.187007	0.235421	0	0	0	0.0535512	0.047619	0	0	0	0.721635	0	0	0.469187	0.83644	0	0	0.621365	0.669348	0.354839	0.166667	0.056	0.944	Inactive	Inactive
5586716	N-[(E)-3-(1-azepanyl)-1-(2-furanyl)-3-oxoprop-1-en-2-yl]-4-methoxybenzamide	0	0.428571	0.284865	0.31149	0.266715	0.545598	0.362468	0.273533	0.28782	0.204754	0.891832	0.0805837	0	0.357091	0	0.310221	0.0952381	0.25	0.181818	0	0.709598	0	1	0.535619	0.600976	0	0.278919	0.502926	0.806432	0.645161	0.333333	0.976	0.024	Active	Active
5710468	(E)-3-(4-methoxyphenyl)-N-(2-methylcyclohexyl)-2-propenamide	0	0.285714	0.125936	0	0.269517	0.316197	0.351838	0.273057	0.314286	0.453189	0.18097	0.124848	0	0.0742415	0	0.192061	0	0	0.136364	0	0.800798	0	0	0.469094	0.600976	0	0.0931985	0.548681	0.707816	0.387097	0	0.024	0.976	Inactive	Inactive
5726651	2-[(E)-2-(2-nitrophenyl)ethenyl]quinoline	0.0677083	0.285714	0.0251799	0	0.145419	0.727905	0.278992	0.117587	0.298065	0.324131	0.773382	0.272772	0	0.0390327	0	0.279912	0	0	0	0	0	0	0	0.182522	0.998829	0	0	0.526531	0.692193	0.677419	0.166667	0.048	0.952	Inactive	Inactive
5728741	2-[[(E)-3-(2-furanyl)-2-[[2-furanyl(oxo)methyl]amino]-1-oxoprop-2-enyl]amino]-4-methylpentanoic acid	0	0.285714	0.0614644	0.573309	0.436912	0.764106	0.652284	0.147645	0.314286	0.355087	0.89473	0.0805837	0	0.449516	0.169603	0.21033	0	0.25	0.0909091	0	0.622214	0.1	1	0.680028	0.626537	0	0.283658	0.721913	0.846871	0.580645	0.333333	0.944	0.056	Active	Active
5731099	(E)-3-(1,3-benzodioxol-5-yl)-1-(2,6-dimethyl-4-morpholinyl)-2-propen-1-one	0.0722222	0.285714	0.0271589	0.214066	0.17028	0.50926	0.319099	0.400706	0.282857	0.401024	0.218001	0.124848	0	0.333333	0.32642	0.184368	0.0952381	0	0.272727	0	0	0.1	1	0.475444	0.669221	0	0	0.594063	0.764427	0.419355	0.333333	0.088	0.912	Inactive	Inactive
5732898	(E)-3-(4-methoxyphenyl)-1-(3-phenyl-1-pyrrolidinyl)-2-propen-1-one	0	0.428571	0.164149	0.214066	0.208444	0.436116	0.286346	0.350603	0.314286	0.261538	0.181276	0.124848	0	0.0742415	0	0.270278	0.0952381	0	0.136364	0	0	0	0	0.475099	0.600976	0	0.0931985	0.499359	0.590473	0.387097	0.166667	0.144	0.856	Inactive	Inactive
5734024	1-[(E)-1-oxo-3-(3,4,5-trimethoxyphenyl)prop-2-enyl]-4-piperidinecarboxylic acid ethyl ester	0	0.285714	0.255404	0	0.330317	0.401585	0.270348	0.53777	0.463784	0.312325	0.892964	0.124848	0	0	0.32642	0.33006	0.142857	0	0.318182	0	0	0.2	0	0.636238	0.607086	0	0	0.413555	0.809079	0.451613	0.166667	0.176	0.824	Inactive	Inactive
5735881	N-[3-[(E)-3-(2-furanyl)-1-oxoprop-2-enyl]phenyl]acetamide	0	0.285714	0.118266	0.31149	0.277825	0.73199	0.461177	0.144866	0.217582	0.24527	0.892791	0.124848	0	0.243816	0.159788	0.181736	0	0	0	0	0.678516	0	0	0.410246	0.651674	0	0.0933725	0.60184	0.766578	0.580645	0.166667	0.984	0.016	Active	Active
5736403	(E)-N-(2-bicyclo[2.2.1]heptanyl)-3-(2-methoxyphenyl)-2-propenamide	0.166667	0.285714	0.00552931	0.342724	0.187446	0.425299	0.54517	0.274364	0.264	0.280566	0.180626	0.124848	0	0.0742415	0	0.251247	0	0	0.136364	0	0.811215	0	0	0.469098	0.601922	0	0.0931985	0.722712	0.682173	0.387097	0	0.096	0.904	Inactive	Inactive
5736472	3-(3-hydroxypropyl)-2-[(E)-2-(5-nitro-2-furanyl)ethenyl]-4-quinazolinone	0.0722222	0.285714	0.394288	0.214066	0.165244	0.773547	0.325773	0.22112	0.341467	0.429164	0.893039	0.162199	0	0.110111	0	0.413697	0.0952381	0	0	0	0	0.2	0	0.559075	0.698181	0	0.267591	0.638967	0.761165	0.677419	0.333333	0.928	0.072	Active	Active
5737020	3-(2-furanyl)-5-[(E)-2-(2-furanyl)ethenyl]-2-phenyl-3,4-dihydropyrazole	0	0.571429	0.403115	0.67752	0.172105	0.691497	0.390159	0.0321257	0.156245	0.265927	0.234837	0.124848	0.211509	0.487633	0	0.388733	0	0	0	0	0	0.1	1	0.172932	0.648288	0	0.284682	0.61484	0.683368	0.516129	0.5	0.984	0.016	Active	Active
[truncated: 556 more rows]

## Sheet: Teste (RF)
Table S3: Structures of the test set and descriptors used to build the Random forest model.
[truncated: 758 more rows]

## Sheet: Treino (J48-AdaboostM1)
Table S4: Structures of the train set and descriptors used to build the J48/AdaboostM1 model.
[truncated: 1,760 more rows]

[truncated: 1 more sheets: Teste (J48-AdaboostM1)]
